# Supplementary material for: Characterization of metapopulation of Ellobium chinense through Pleistocene expansions and four covariate COI guanine-hotspots linked to G-quadruplex conformation
Source: Sci Rep. 2021 Jun 10;11:12239. doi: 10.1038/s41598-021-91675-5 (PMC8192772; doi:10.1038/s41598-021-91675-5)
Supplement: Supplementary file 2 — Supplementary Information 2. [file 41598_2021_91675_MOESM2_ESM.txt]

 140 595
BG01         ACTGGGCTGT CACTTCTTAT TCGGTTTGAA TTAGGAACCG CTGGCAACTT 
BG02         ACTGGGCTGT CACTTCTTAT TCGGTTTGAA TTAGGAACCG CTGGCAACTT 
BG03         ACTGGGCTGT CACTTCTTAT TCGGTTTGAA TTAGGAACCG TTGGCAACTT 
BG04         ACTGGGCTGT CACTTCTTAT TCGGTTTGAA TTAGGAACCG CTGGCAACTT 
BG05         ACTGGGCTGT CACTTCTTAT TCGGTTTGAA TTAGGAACCG CTGGCAACTT 
BG06         ACTGGGCTGT CACTTCTTAT TCGGTTTGAA TTAGGAACCG CTGGCAACTT 
BG07         ACTGGGCTGT CACTTCTTAT TCGGTTTGAA TTAGGAACCG CTGGCAACTT 
BG08         ACTGGGCTGT CACTTCTTAT TCGGTTTGAA TTAGGAACCG CTGGCAACTT 
BG09         ACTGGGCTGT CACTTCTTAT TCGGTTTGAA TTAGGAACCG CTGGCAACTT 
BG10         ACTGGGCTGT CACTTCTTAT TCGGTTTGAA TTAGGAACCG CTGGCAACTT 
BG11         ACTGGGCTGT CACTTCTTAT TCGGTTTGAA TTAGGAACCG CTGGCAACTT 
BG12         ACTGGGCTGT CACTTCTTAT TCGGTTTGAA TTAGGAACCG CTGGCAACTT 
BG13         ACTGGGCTGT CACTTCTTAT TCGGTTTGAA TTAGGAACCG CTGGCAACTT 
BG14         ACTGGGCTGT CACTTCTTAT TCGGTTTGAA TTAGGAACCG CTGGCAACTT 
BG15         ACTGGGCTGT CACTTCTTAT TCGGTTTGAA TTAGGAACCG CTGGCAACTT 
BG16         ACTGGGCTGT CACTTCTTAT TCGGTTTGAA TTAGGAACCG CTGGCAACTT 
BG17         ACTGGGCTGT CACTTCTTAT TCGGTTTGAA TTAGGAACCG CTGGCAACTT 
BG18         ACTGGGCTGT CACTTCTTAT TCGGTTTGAA TTAGGAACCG CTGGCAACTT 
BG19         ACTGGGCTGT CACTTCTTAT TCGGTTTGAA TTAGGAACCG CTGGCAACTT 
BG20         ACTGGGCTGT CACTTCTTAT TCGGTTTGAA TTAGGAACCG CTGGCAACTT 
BG21         ACTGGGCTGT CACTTCTTAT TCGGTTTGAA TTAGGAACCG CTGGCAACTT 
BY01         ACTGGGCTGT CACTTCTTAT TCGGTTTGAA TTAGGAACCG CTGGCAACTT 
BY02         ACTGGGCTGT CACTTCTTAT TCGGTTTGAA TTAGGAACCG CTGGCAACTT 
BY03         ACTGGGCTGT CACTTCTTAT TCGGTTTGAA TTAGGAACCG CTGGCAACTT 
BY04         ACTGGGCTGT CACTTCTTAT TCGGTTTGAA TTAGGAACCG CTGGCAACTT 
BY05         ACTGGGCTGT CACTTCTTAT TCGGTTTGAA TTAGGAACCG CTGGCAACTT 
BY06         ACTGGGCTGT CACTTCTTAT TCGGTTTGAA TTAGGAACCG CTGGCAACTT 
BY07         ACTGGGCTGT CACTTCTTAT TCGGTTTGAA TTAGGAACCG CTGGCAACTT 
BY08         ACTGGGCTGT CACTTCTTAT TCGGTTTGAA TTAGGAACCG CTGGCAACTT 
BY09         ACTGGGCTGT CACTTCTTAT TCGGTTTGAA TTAGGAACCG CTGGCAACTT 
BY10         ACTGGGCTGT CACTTCTTAT TCGGTTTGAA TTAGGAACCG CTGGCAACTT 
BY11         ACTGGGCTGT CACTTCTTAT TCGGTTTGAA TTAGGAACCG CTGGCAACTT 
BY12         ACTGGGCTGT CACTTCTTAT TCGGTTTGAA TTAGGAACCG CTGGCAACTT 
BY13         ACTGGGCTGT CACTTCTTAT TCGGTTTGAA TTAGGAACCG CTGGCAACTT 
BY14         ACTGGGCTGT CACTTCTTAT TCGGTTTGAA TTAGGAACCG CTGGCAACTT 
BY15         ACTGGGCTGT CACTTCTTAT TCGGTTTGAA TTAGGAACCG CTGGCAACTT 
GY01         ACTGGGCTGT CACTTCTTAT TCGGTTTGAA TTAGGAACCG CTGGCAACTT 
GY02         ACTGGGCTGT CACTTCTTAT TCGGTTTGAA TTAGGAACCG CTGGCAACTT 
GY03         ACTGGGCTGT CACTTCTTAT TCGGTTTGAA TTAGGAACCG CTGGCAACTT 
GY04         ACTGGGCTGT CACTTCTTAT TCGGTTTGAA TTAGGAACCG CTGGCAACTT 
GY05         ACTGGGCTGT CACTTCTTAT TCGGTTTGAA TTAGGAACCG CTGGCAACTT 
GY06         ACTGGGCTGT CACTTCTTAT TCGGTTTGAA TTAGGAACCG CTGGCAACTT 
GY07         ACTGGGCTGT CACTTCTTAT TCGGTTTGAA TTAGGAACCG TTGGCAACTT 
GY08         ACTGGGCTGT CACTTCTTAT TCGGTTTGAA TTAGGAACCG CTGGCAACTT 
GY09         ACTGGGCTGT CACTTCTTAT TCGGTTTGAA TTAGGAACCG CTGGCAACTT 
HK01         ACTGGGCTGT CACTTCTTAT TCGGTTTGAA TTAGGAACCG CTGGCAACTT 
HK02         ACTGGGCTGT CACTTCTTAT TCGGTTTGAA TTAGGAACCG CTGGCAACTT 
HK03         ACTGGGCTGT CACTTCTTAT TCGGTTTGAA TTAGGAACCG CTGGCAACTT 
HK04         ACTGGGCTGT CACTTCTTAT TCGGTTTGAA TTAGGAACCG CTGGCAACTT 
HK05         ACTGGGCTGT CACTTCTTAT TCGGTTTGAA TTAGGAACCG CTGGCAACTT 
HK06         ACTGGGCTGT CACTTCTTAT TCGGTTTGAA TTAGGAACCG CTGGCAACTT 
HK07         ACTGGGCTGT CACTTCTTAT TCGGTTTGAA TTAGGAACCG CTGGCAACTT 
HK08         ACTGGGCTGT CACTTCTTAT TCGGTTTGAA TTAGGAACCG CTGGCAACTT 
HK09         ACTGGGCTGT CACTTCTTAT TCGGTTTGAA TTAGGAACCG CTGGCAACTT 
HK10         ACTGGGCTGT CACTTCTTAT TCGGTTTGAA TTAGGAACCG CTGGCAACTT 
HK11         ACTGGGCTGT CACTTCTTAT TCGGTTTGAA TTAGGAACCG CTGGCAACTT 
HK12         ACTGGGCTGT CACTTCTTAT TCGGTTTGAA TTAGGAACCG CTGGCAACTT 
HK13         ACTGGGCTGT CACTTCTTAT TCGGTTTGAA TTAGGAACCG CTGGCAACTT 
HK14         ACTGGGCTGT CACTTCTTAT TCGGTTTGAA TTAGGAACCG CTGGCAACTT 
HK15         ACTGGGCTGT CACTTCTTAT TCGGTTTGAA TTAGGAACCG CTGGCAACTT 
HK16         ACTGGGCTGT CACTTCTTAT TCGGTTTGAA TTAGGAACCG CTGGCAACTT 
HS01         ACTGGGCTGT CACTTCTTAT TCGGTTTGAA TTAGGAACCG CTGGCAACTT 
HS02         ACTGGGCTGT CACTTCTTAT TCGGTTTGAA TTAGGAACCG CTGGCAACTT 
HS03         ACTGGGCTGT CACTTCTTAT TCGGTTTGAA TTGGGAACCG CTGGCAACTT 
HS04         ACTGGGCTGT CACTTCTTAT TCGGTTTGAA TTAGGAACCG CTGGCAACTT 
HS05         ACTGGGCTGT CACTTCTTAT TCGGTTTGAA TTAGGAACCG CTGGCAACTT 
HS06         ACTGGGCTGT CACTTCTTAT TCGGTTTGAA TTAGGAACCG CTGGCAACTT 
HS07         ACTGGGCTGT CACTTCTTAT TCGGTTTGAA TTAGGAACCG CTGGCAACTT 
HS08         ACTGGGCTGT CACTTCTTAT TCGGTTTGAA TTAGGAACCG CTGGCAACTT 
HS09         ACTGGGCTGT CACTTCTTAT TCGGTTTGAA TTAGGAACCG CTGGCAACTT 
HS10         ACTGGGCTGT CACTTCTTAT TCGGTTTGAA TTAGGAACCG CTGGCAACTT 
HS11         ACTGGGCTGT CACTTCTTAT TCGGTTTGAA TTAGGAACCG CTGGCAACTT 
HS12         ACTGGGCTGT CACTTCTTAT TCGGTTTGAA TTAGGAACCG CTGGCAACTT 
HS13         ACTGGGCTGT CACTTCTTAT TCGGTTTGAA TTAGGAACCG CTGGCAACTT 
HS14         ACTGGGCTGT CACTTCTTAT TCGGTTTGAA TTAGGAACCG CTGGCAACTT 
HS15         ACTGGGCTGT CACTTCTTAT TCGGTTTGAA TTAGGAACCG CTGGCAACTT 
HS16         ACTGGGCTGT CACTTCTTAT TCGGTTTGAA TTAGGAACCG CTGGCAACTT 
HS17         ACTGGGCTGT CACTTCTTAT TCGGTTTGAA TTAGGAACCG CTGGCAACTT 
HS18         ACTGGGCTGT CACTTCTTAT TCGGTTTGAA TTAGGAACCG CTGGCAACTT 
HS19         ACTGGGCTGT CACTTCTTAT TCGGTTTGAA TTAGGAACCG CTGGCAACTT 
HS20         ACTGGGCTGT CACTTCTTAT TCGGTTTGAA TTAGGAACCG CTGGCAACTT 
HS21         ACTGGGCTGT CACTTCTTAT TCGGTTTGAA TTAGGAACCG CTGGCAACTT 
HS22         ACTGGGCTGT CACTTCTTAT TCGGTTTGAA TTAGGAACCG CTGGCAACTT 
HS23         ACTGGGCTGT CACTTCTTAT TCGGTTTGAA TTAGGAACCG CTGGCAACTT 
HS24         ACTGGGCTGT CACTTCTTAT TCGGTTTGAA TTAGGAACCG CTGGCAACTT 
HS25         ACTGGGCTGT CACTTCTTAT TCGGTTTGAA TTAGGAACCG CTGGCAACTT 
HS26         ACTGGGCTGT CACTTCTTAT TCGGTTTGAA TTAGGAACCG CTGGCAACTT 
HS27         ACTGGGCTGT CACTTCTTAT TCGGTTTGAA TTAGGAACCG CTGGCAACTT 
HS28         ACTGGGCTGT CACTTCTTAT TCGGTTTGAA TTAGGAACCG CTGGCAACTT 
HS29         ACTGGGCTGT CACTTCTTAT TCGGTTTGAA TTAGGAACCG CTGGCAACTT 
HS30         ACTGGGCTGT CACTTCTTAT TCGGTTTGAA TTAGGAACCG CTGGCAACTT 
HS31         ACTGGGCTGT CACTTCTTAT TCGGTTTGAA TTAGGAACCG CTGGCAACTT 
HS32         ACTGGGCTGT CACTTCTTAT TCGGTTTGAA TTAGGAACCG CTGGCAACTT 
HS33         ACTGGGCTGT CACTTCTTAT TCGGTTTGAA TTAGGAACCG CTGGCAACTT 
HS34         ACTGGGCTGT CACTTCTTAT TCGGTTTGAA TTAGGAACCG CTGGCAACTT 
SC01         ACTGGGCTGT CACTTCTTAT TCGGTTTGAA TTAGGAACCG CTGGCAACTT 
SC02         ACTGGGCTGT CACTTCTTAT TCGGTTTGAA TTAGGAACCG CTGGCAACTT 
SC03         ACTGGGCTGT CACTTCTTAT TCGGTTTGAA TTAGGAACCG CTGGCAACTT 
SC04         ACTGGGCTGT CACTTCTTAT TCGGTTTGAA TTAGGAACCG CTGGCAACTT 
SC05         ACTGGGCTGT CACTTCTTAT TCGGTTTGAA TTAGGAACCG CTGGCAACTT 
YG01         ACTGGGCTGT CACTTCTTAT TCGGTTTGAA TTAGGAACCG CTGGCAACTT 
YG02         ACTGGGCTGT CACTTCTTAT TCGGTTTGAA TTAGGAACCG CTGGCAACTT 
YG03         ACTGGGCTGT CACTTCTTAT TCGGTTTGAA TTAGGAACCG CTGGCAACTT 
YG04         ACTGGGCTGT CACTTCTTAT TCGGTTTGAA TTAGGAACCG CTGGCAACTT 
YG05         ACTGGGCTGT CACTTCTTAT TCGGTTTGAA TTAGGAACCG CTGGCAACTT 
YG06         ACTGGGCTGT CACTTCTTAT TCGGTTTGAA TTAGGAACCG CTGGCAACTT 
YG07         ACTGGGCTGT CACTTCTTAT TCGGTTTGAA TTAGGAACCG CTGGCAACTT 
YG08         ACTGGGCTGT CACTTCTTAT TCGGTTTGAA TTAGGAACCG CTGGCAACTT 
YG09         ACTGGGCTGT CACTTCTTAT TCGGTTTGAA TTAGGAACCG CTGGCAACTT 
YG10         ACTGGGCTGT CACTTCTTAT TCGGTTTGAA TTAGGAACCG CTGGCAACTT 
YG11         ACTGGGCTGT CACTTCTTAT TCGGTTTGAA TTAGGAACCG CTGGCAACTT 
YG12         ACTGGGCTGT CACTTCTTAT TCGGTTTGAA TTAGGAACCG CTGGCAACTT 
YG13         ACTGGGCTGT CACTTCTTAT TCGGTTTGAA TTAGGAACCG CTGGCAACTT 
YG14         ACTGGGCTGT CACTTCTTAT TCGGTTTGAA TTAGGAACCG CTGGCAACTT 
YG15         ACTGGGCTGT CACTTCTTAT TCGGTTTGAA TTAGGAACCG CTGGCAACTT 
YG16         ACTGGGCTGT CACTTCTTAT TCGGTTTGAA TTAGGAACCG CTGGCAACTT 
YG17         ACTGGGCTGT CACTTCTTAT TCGGTTTGAA TTAGGAACCG CTGGCAACTT 
YG18         ACTGGGCTGT CACTTCTTAT TCGGTTTGAA TTAGGAACCG CTGGCAACTT 
YG19         ACTGGGCTGT CACTTCTTAT TCGGTTTGAA TTAGGAACCG CTGGCAACTT 
YG20         ACTGGGCTGT CACTTCTTAT TCGGTTTGAA TTAGGAACCG CTGGCAACTT 
YG21         ACTGGGCTGT CACTTCTTAT TCGGTTTGAA TTAGGAACCG CTGGCAACTT 
YG22         ACTGGGCTGT CACTTCTTAT TCGGTTTGAA TTAGGAACCG CTGGCAACTT 
YG23         ACTGGGCTGT CACTTCTTAT TCGGTTTGAA TTAGGAACCG CTGGCAACTT 
YG24         ACTGGGCTGT CACTTCTTAT TCGGTTTGAA TTAGGAACCG CTGGCAACTT 
YG25         ACTGGGCTGT CACTTCTTAT TCGGTTTGAA TTAGGAACCG CTGGCAACTT 
YG26         ACTGGGCTGT CACTTCTTAT TCGGTTTGAA TTAGGAACCG CTGGCAACTT 
YG27         ACTGGGCTGT CACTTCTTAT TCGGTTTGAA TTAGGAACCG CTGGCAACTT 
YG28         ACTGGGCTGT CACTTCTTAT TCGGTTTGAA TTAGGAACCG CTGGCAACTT 
YG29         ACTGGGCTGT CACTTCTTAT TCGGTTTGAA TTAGGAACCG CTGGCAACTT 
JB01         ACTGGGCTGT CACTTCTTAT TCGGTTTGAA TTAGGAACCG CTGGCAACTT 
JB02         ACTGGGCTGT CACTTCTTAT TCGGTTTGAA TTAGGAACCG CTGGCAACTT 
HS35         ACTGGGCTGT CACTTCTTAT TCGGTTTGAA TTAGGAACCG CTGGCAACTT 
HS36         ACTGGGCTGT CACTTCTTAT TCGGTTTGAA TTAGGAACCG CTGGCAACTT 
HS37         ACTGGGCTGT CACTTCTTAT TCGGTTTGAA TTAGGAACCG CTGGCAACTT 
HS38         ACTGGGCTGT CACTTCTTAT TCGGTTTGAA TTAGGAACCG CTGGCAACTT 
HS39         ACTGGGCTGT CACTTCTTAT TCGGTTTGAA TTAGGAACCG CTGGCAACTT 
HS40         ACTGGGCTGT CACTTCTTAT TCGGTTTGAA TTAGGAACCG CTGGCAACTT 
HS41         ACTGGGCTGT CACTTCTTAT TCGGTTTGAA TTAGGAACCG CTGGCAACTT 
HS42         ACTGGGCTGT CACTTCTTAT TCGGTTTGAA TTAGGAACCG CTGGCAACTT 
JK01         ACTGGGCTGT CACTTCTTAT TCGGTTTGAA TTAGGAACCG CTGGCAACTT 

             GCTAGATGAT CACTTTTATA ATGTTATTGT GACTGCGCAC GCTTTTGTGA 
             GTTAGATGAT CACTTTTATA ATGTTATTGT GACTGCGCAC GCTTTTGTGA 
             GCTAGATGAT CACTTTTATA ATGTTATTGT GACTGCGCAC GCTTTTGTGA 
             GCTAGATGAT CACTTTTATA ATGTTATTGT GACTGCGCAC GCTTTTGTGA 
             GCTAGATGAT CACTTTTATA ATGTTATTGT GACTGCGCAC GCTTTTGTGA 
             GCTAGATGAT CACTTTTATA ATGTTATTGT GACTGCGCAC GCTTTTGTGA 
             GCTAGATGAT CACTTTTATA ATGTTATTGT GACTGCGCAC GCTTTTGTGA 
             GCTAGATGAT CACTTTTATA ATGTTATTGT GACTGCGCAC GCTTTTGTGA 
             GCTAGATGAT CACTTTTATA ATGTTATTGT GACTGCGCAC GCTTTTGTGA 
             GCTAGATGAT CACTTTTATA ATGTTATTGT GACTGCGCAC GCTTTTGTGA 
             GCTAGATGAT CACTTTTATA ATGTTATTGT GACTGCGCAC GCTTTTGTGA 
             GCTAGATGAT CACTTTTATA ATGTTATTGT GACTGCGCAC GCTTTTGTGA 
             GCTAGATGAT CACTTTTATA ATGTTATTGT GACTGCGCAC GCTTTTGTGA 
             GCTAGATGAT CACTTTTATA ATGTTATTGT GACTGCGCAC GCTTTTGTGA 
             GCTAGATGAT CACTTTTATA ATGTTATTGT GACTGCGCAC GCTTTTGTGA 
             GCTAGATGAT CACTTTTATA ATGTTATTGT GACTGCGCAC GCTTTTGTGA 
             GCTAGATGAT CACTTTTATA ATGTTATTGT GACTGCGCAC GCTTTTGTGA 
             GCTAGATGAT CACTTTTATA ATGTTATTGT GACTGCGCAC GCTTTTGTGA 
             GCTAGATGAT CACTTTTATA ATGTTATTGT GACTGCGCAC GCTTTTGTGA 
             GCTAGATGAT CACTTTTATA ATGTTATTGT GACTGCGCAC GCTTTTGTGA 
             GCTAGATGAT CACTTTTATA ATGTTATTGT GACTGCGCAC GCTTTTGTGA 
             GCTAGATGAT CACTTTTATA ATGTTATTGT GACTGCGCAC GCTTTTGTGA 
             GCTAGATGAT CACTTTTATA ATGTTATTGT GACTGCGCAC GCTTTTGTGA 
             GCTAGATGAT CACTTTTATA ATGTTATTGT GACTGCGCAC GCTTTTGTGA 
             GCTAGATGAT CACTTTTATA ATGTTATTGT GACTGCGCAC GCTTTTGTGA 
             GCTAGATGAT CACTTTTATA ATGTTATTGT GACTGCGCAC GCTTTTGTGA 
             GCTAGATGAT CACTTTTATA ATGTTATTGT GACTGCGCAC GCTTTTGTGA 
             GCTAGATGAT CACTTTTATA ATGTTATTGT GACTGCGCAC GCTTTTGTGA 
             GCTAGATGAT CACTTTTATA ATGTTATTGT GACTGCGCAC GCTTTTGTGA 
             GCTAGATGAT CACTTTTATA ATGTTATTGT GACTGCGCAC GCTTTTGTGA 
             GCTAGATGAT CACTTTTATA ATGTTATTGT GACTGCGCAC GCTTTTGTGA 
             GCTAGATGAT CACTTTTATA ATGTTATTGT GACTGCGCAC GCTTTTGTGA 
             GCTGGATGAT CATTTTTATA ATGTTATTGT GACTGCGCAC GCTTTTGTGA 
             GCTAGATGAT CACTTTTATA ATGTTATTGT GACTGCGCAC GCTTTTGTGA 
             GCTGGATGAT CATTTTTATA ATGTTATTGT GACTGCGCAC GCTTTTGTGA 
             GCTAGATGAT CACTTTTATA ATGTTATTGT GACTGCGCAC GCTTTTGTGA 
             GCTAGATGAT CACTTTTATA ATGTTATTGT GACTGCGCAC GCTTTTGTGA 
             GCTAGATGAT CACTTTTATA ATGTTATTGT GACTGCGCAC GCTTTTGTGA 
             GCTAGATGAT CACTTTTATA ATGTTATTGT GACTGCGCAC GCTTTTGTGA 
             GCTAGATGAT CACTTTTATA ATGTTATTGT GACTGCGCAC GCTTTTGTGA 
             GCTAGATGAT CACTTTTATA ATGTTATTGT GACTGCGCAC GCTTTTGTGA 
             GCTAGATGAT CACTTTTATA ATGTTATTGT GACTGCGCAC GCTTTTGTGA 
             GCTAGATGAT CACTTTTATA ATGTTATTGT GACTGCGCAC GCTTTTGTGA 
             GCTAGATGAT CACTTTTATA ATGTTATTGT GACTGCGCAC GCTTTTGTGA 
             GCTAGATGAT CACTTTTATA ATGTTATTGT GACTGCGCAC GCTTTTGTGA 
             GCTAGATGAT CACTTTTATA ATGTTATTGT GACTGCGCAC GCTTTTGTGA 
             GCTAGATGAT CACTTTTATA ATGTTATTGT GACTGCGCAC GCTTTTGTGA 
             GCTAGATGAT CACTTTTATA ATGTTATTGT GACTGCGCAC GCTTTTGTGA 
             GCTAGATGAT CACTTTTATA ATGTTATTGT GACTGCGCAC GCTTTTGTGA 
             GCTAGATGAT CACTTTTATA ATGTTATTGT GACTGCGCAC GCTTTTGTGA 
             GCTAGATGAT CACTTTTATA ATGTTATTGT GACTGCGCAC GCTTTTGTGA 
             GCTAGATGAT CACTTTTATA ATGTTATTGT GACTGCGCAC GCTTTTGTGA 
             GCTAGATGAT CACTTTTATA ATGTTATTGT GACTGCGCAC GCTTTTGTGA 
             GCTAGATGAT CACTTTTATA ATGTTATTGT GACTGCGCAC GCTTTTGTGA 
             GCTAGATGAT CACTTTTATA ATGTTATTGT GACTGCGCAC GCTTTTGTGA 
             GCTAGATGAT CACTTTTATA ATGTTATTGT GACTGCGCAC GCTTTTGTGA 
             GCTAGATGAT CACTTTTATA ATGTTATTGT GACTGCGCAC GCTTTTGTGA 
             GCTAGATGAT CACTTTTATA ATGTTATTGT GACTGCGCAC GCTTTTGTGA 
             GCTAGATGAT CACTTTTATA ATGTTATTGT GACTGCGCAC GCTTTTGTGA 
             GCTAGATGAT CACTTTTATA ATGTTATTGT GACTGCGCAC GCTTTTGTGA 
             GCTAGATGAT CACTTTTATA ATGTTATTGT GACTGCGCAC GCTTTTGTGA 
             GCTAGATGAT CACTTTTATA ATGTTATTGT GACTGCGCAC GCTTTTGTGA 
             GCTAGATGAT CACTTTTATA ATGTTATTGT GACTGCGCAC GCTTTTGTGA 
             GCTAGATGAT CACTTTTATA ATGTTATTGT GACTGCGCAC GCTTTTGTGA 
             GCTAGATGAT CACTTTTATA ATGTTATTGT GACTGCGCAC GCTTTTGTGA 
             GCTAGATGAT CACTTTTATA ATGTTATTGT GACTGCGCAC GCTTTTGTGA 
             GCTAGATGAT CATTTTTATA ATGTTATTGT GACTGCGCAC GCTTTTGTGA 
             GCTAGATGAT CACTTTTATA ATGTTATTGT GACTGCGCAC GCTTTTGTGA 
             GCTAGATGAT CACTTTTATA ATGTTATTGT GACTGCGCAC GCTTTTGTGA 
             GCTAGATGAT CACTTTTATA ATGTTATTGT GACTGCGCAC GCTTTTGTGA 
             GCTAGATGAT CACTTTTATA ATGTTATTGT GACTGCGCAC GCTTTTGTGA 
             GCTAGATGAT CACTTTTATA ATGTTATTGT GACTGCGCAC GCTTTTGTGA 
             GCTAGATGAT CACTTTTATA ATGTTATTGT GACTGCGCAC GCTTTTGTGA 
             GCTAGATGAT CACTTTTATA ATGTTATTGT GACTGCGCAC GCTTTTGTGA 
             GCTAGATGAT CACTTTTATA ATGTTATTGT GACTGCGCAC GCTTTTGTGA 
             GCTAGATGAT CACTTTTATA ATGTTATTGT GACTGCGCAC GCTTTTGTGA 
             GCTAGATGAT CACTTTTATA ATGTTATTGT GACTGCGCAC GCTTTTGTGA 
             GCTAGATGAT CACTTTTATA ATGTTATTGT GACTGCGCAC GCTTTTGTGA 
             GCTAGATGAT CACTTTTATA ATGTTATTGT GACTGCGCAC GCTTTTGTGA 
             GCTAGATGAT CACTTTTATA ATGTTATTGT GACTGCGCAC GCTTTTGTGA 
             GCTAGATGAT CACTTTTATA ATGTTATTGT GACTGCGCAC GCTTTTGTGA 
             GCTAGATGAT CACTTTTATA ATGTTATTGT GACTGCGCAC GCTTTTGTGA 
             GCTAGATGAT CACTTTTATA ATGTTATTGT GACTGCGCAC GCTTTTGTGA 
             GCTAGATGAT CACTTTTATA ATGTTATTGT GACTGCGCAC GCTTTTGTGA 
             GCTAGATGAT CACTTTTATA ATGTTATTGT GACTGCGCAC GCTTTTGTGA 
             GCTAGATGAT CACTTTTATA ATGTTATTGT GACTGCGCAC GCTTTTGTGA 
             GCTAGATGAT CACTTTTATA ATGTTATTGT GACTGCGCAC GCTTTTGTGA 
             GCTAGATGAT CACTTTTATA ATGTTATTGT GACTGCGCAC GCTTTTGTGA 
             GCTAGATGAT CACTTTTATA ATGTTATTGT GACTGCGCAC GCTTTTGTGA 
             GCTAGATGAT CACTTTTATA ATGTTATTGT GACTGCGCAC GCTTTTGTGA 
             GCTAGATGAT CACTTTTATA ATGTTATTGT GACTGCGCAC GCTTTTGTGA 
             GCTAGATGAT CACTTTTATA ATGTTATTGT GACTGCGCAC GCTTTTGTGA 
             GCTAGATGAT CACTTTTATA ATGTTATTGT GACTGCGCAC GCTTTTGTGA 
             GCTAGATGAT CACTTTTATA ATGTTATTGT GACTGCGCAC GCTTTTGTGA 
             GCTAGATGAT CACTTTTATA ATGTTATTGT GACTGCGCAC GCTTTTGTGA 
             GCTAGATGAT CACTTTTATA ATGTTATTGT GACTGCGCAC GCTTTTGTGA 
             GCTAGATGAT CACTTTTATA ATGTTATTGT GACTGCGCAC GCTTTTGTGA 
             GCTAGATGAT CACTTTTATA ATGTTATTGT GACTGCGCAC GCTTTTGTGA 
             GCTAGATGAT CACTTTTATA ATGTTATTGT GACTGCGCAC GCTTTTGTGA 
             GCTAGATGAT CACTTTTATA ATGTTATTGT GACTGCGCAC GCTTTTGTGA 
             GCTAGATGAT CACTTTTATA ATGTTATTGT GACTGCGCAC GCTTTTGTGA 
             GCTAGATGAT CACTTTTATA ATGTTATTGT GACTGCGCAC GCTTTTGTGA 
             GCTAGATGAT CACTTTTATA ATGTTATTGT GACTGCGCAC GCTTTTGTGA 
             GCTAGATGAT CACTTTTATA ATGTTATTGT GACTGCGCAC GCTTTTGTGA 
             GCTAGATGAT CACTTTTATA ATGTTATTGT GACTGCGCAC GCTTTTGTGA 
             GCTAGATGAT CACTTTTATA ATGTTATTGT GACTGCGCAC GCTTTTGTGA 
             GCTAGATGAT CACTTTTATA ATGTTATTGT GACTGCGCAC GCTTTTGTGA 
             GCTAGATGAT CACTTTTATA ATGTTATTGT GACTGCGCAC GCTTTTGTGA 
             GCTAGATGAT CACTTTTATA ATGTTATTGT GACTGCGCAC GCTTTTGTGA 
             GCTAGATGAT CACTTTTATA ATGTTATTGT GACTGCGCAC GCTTTTGTGA 
             GCTAGATGAT CACTTTTATA ATGTTATTGT GACTGCGCAC GCTTTTGTGA 
             GCTAGATGAT CACTTTTATA ATGTTATTGT GACTGCGCAC GCTTTTGTGA 
             GCTAGATGAT CACTTTTATA ATGTTATTGT GACTGCGCAC GCTTTTGTGA 
             GCTAGATGAT CACTTTTATA ATGTTATTGT GACTGCGCAC GCTTTTGTGA 
             GCTAGATGAT CACTTTTATA ATGTTATTGT GACTGCGCAC GCTTTTGTGA 
             GCTAGATGAT CACTTTTATA ATGTTATTGT GACTGCGCAC GCTTTTGTGA 
             GCTAGATGAT CACTTTTATA ATGTTATTGT AACTGCGCAC GCTTTTGTGA 
             GCTAGATGAT CACTTTTATA ATGTTATTGT GACTGCGCAC GCTTTTGTGA 
             GCTAGATGAT CACTTTTATA ATGTTATTGT GACTGCGCAC GCTTTTGTGA 
             GCTAGATGAT CACTTTTATA ATGTTATTGT GACTGCGCAC GCTTTTGTGA 
             GCTAGATGAT CACTTTTATA ATGTTATTGT GACTGCGCAC GCTTTTGTGA 
             GCTAGATGAT CACTTTTATA ATGTTATTGT GACTGCGCAC GCTTTTGTGA 
             GCTAGATGAT CACTTTTATA ATGTTATTGT GACTGCGCAC GCTTTTGTGA 
             GCTAGATGAT CACTTTTATA ATGTTATTGT GACTGCGCAC GCTTTTGTGA 
             GCTAGATGAT CACTTTTATA ATGTTATTGT GACTGCGCAC GCTTTTGTGA 
             GCTAGATGAT CACTTTTATA ATGTTATTGT GACTGCGCAC GCTTTTGTGA 
             GCTGGATGAC CATTTTTATA ATGTTATTGT GACTGCGCAC GCTTTTGTGA 
             GCTAGATGAT CACTTTTATA ATGTTATTGT GACTGCGCAC GCTTTTGTGA 
             GCTAGATGAT CACTTTTATA ATGTTATTGT GACTGCGCAC GCTTTTGTGA 
             GCTAGATGAT CACTTTTATA ATGTTATTGT GACTGCGCAC GCTTTTGTGA 
             GCTAGATGAT CACTTTTATA ATGTTATTGT GACTGCGCAC GCTTTTGTGA 
             GCTAGATGAT CACTTTTATA ATGTTATTGT GACTGCGCAC GCTTTTGTGA 
             GCTAGATGAT CACTTTTATA ATGTTATTGT GACTGCGCAC GCTTTTGTGA 
             GCTAGATGAT CACTTTTATA ATGTTATTGT GACTGCGCAC GCTTTTGTGA 
             GCTAGATGAT CACTTTTATA ATGTTATTGT GACTGCGCAC GCTTTTGTGA 
             GCTAGATGAT CACTTTTATA ATGTTATTGT GACTGCGCAC GCTTTTGTGA 
             GCTAGATGAT CACTTTTATA ATGTTATTGT GACTGCGCAC GCTTTTGTGA 
             GCTAGATGAT CACTTTTATA ATGTTATTGT GACTGCGCAC GCTTTTGTGA 
             GCTAGATGAT CACTTTTATA ATGTTATTGT GACTGCGCAC GCTTTTGTGA 
             GCTAGATGAT CACTTTTATA ATGTTATTGT GACTGCGCAC GCTTTTGTGA 

             TAATTTTTTT TATGGTAATA CCCTTAATGA TCGGGGGGTT CGGAAATTGA 
             TAATTTTTTT TATGGTAATA CCCTTAATGA TCGGGGGGTT CGGAAATTGA 
             TAATTTTTTT TATGGTAATA CCCTTAATGA TCGGGGGGTT CGGAAATTGA 
             TAATTTTTTT TATGGTAATA CCCTTAATGA TCGGGGGGTT CGGAAATTGA 
             TAATTTTTTT TATGGTAATA CCCTTAATGA TCGGGGGGTT CGGAAATTGA 
             TAATTTTTTT TATGGTAATA CCCTTAATGA TCGGGGGGTT CGGAAATTGA 
             TAATTTTTTT TATGGTAATA CCCTTAATGA TCGGGGGGTT CGGAAATTGA 
             TAATTTTTTT TATGGTAATA CCCTTAATGA TCGGGGGGTT CGGAAATTGA 
             TAATTTTTTT TATGGTAATA CCCTTAATGA TCGGGGGGTT CGGAAATTGA 
             TAATTTTTTT TATGGTAATA CCCTTAATGA TCGGGGGGTT CGGAAATTGA 
             TAATTTTTTT TATGGTAATA CCCTTAATGA TCGGGGGGTT CGGAAATTGA 
             TAATTTTTTT TATGGTAATA CCCTTAATGA TCGGGGGGTT CGGAAATTGA 
             TAATTTTTTT TATGGTAATA CCCTTAATGA TCGGGGGGTT CGGAAATTGA 
             TAATTTTTTT TATGGTAATA CCCTTAATGA TCGGGGGGTT CGGAAATTGA 
             TAATTTTTTT TATGGTAATA CCCTTAATGA TCGGGGGGTT CGGAAATTGA 
             TAATTTTTTT TATGGTAATG CCCTTAATGA TCGGGGGGTT CGGAAATTGA 
             TAATTTTTTT TATGGTAATA CCCTTAATGA TCGGGGGGTT CGGAAATTGA 
             TAATTTTTTT TATGGTAATA CCCTTAATGA TCGGGGGGTT CGGAAATTGA 
             TAATTTTTTT TATGGTAATA CCCTTAATGA TCGGGGGGTT CGGAAATTGA 
             TAATTTTTTT TATGGTAATA CCCTTAATGA TCGGGGGGTT CGGAAATTGA 
             TAATTTTTTT TATGGTAATG CCCTTAATGA TCGGGGGGTT CGGAAATTGA 
             TAATTTTTTT TATGGTAATG CCCTTAATGA TCGGGGGGTT CGGAAATTGA 
             TAATTTTTTT TATGGTAATA CCCTTAATGA TCGGAGGGTT CGGAAATTGA 
             TAATTTTTTT TATGGTAATA CCCTTAATGA TCGGGGGGTT CGGAAATTGA 
             TAATTTTTTT TATGGTAATG CCCTTAATGA TCGGGGGGTT CGGAAATTGA 
             TAATTTTTTT TATGGTAATA CCCTTAATGA TCGGGGGGTT CGGAAATTGA 
             TAATTTTTTT TATGGTAATA CCCTTAATGA TCGGGGGGTT CGGAAATTGA 
             TAATTTTTTT TATGGTAATG CCCTTAATGA TCGGGGGGTT CGGAAATTGA 
             TAATTTTTTT TATGGTAATA CCCTTAATGA TCGGGGGGTT CGGAAATTGA 
             TAATTTTTTT TATGGTAATA CCCTTAATGA TCGGGGGGTT CGGAAATTGA 
             TAATTTTTTT TATGGTAATA CCCTTAATGA TCGGGGGGTT CGGAAATTGA 
             TAATTTTTTT TATGGTAATA CCCTTAATGA TCGGGGGGTT CGGAAATTGA 
             TAATTTTTTT TATGGTAATA CCCTTAATGA TCGGGGGGTT CGGAAATTGA 
             TAATTTTTTT TATGGTAATA CCCTTAATGA TCGGGGGGTT CGGAAATTGA 
             TAATTTTTTT TATGGTAATA CCCTTAATGA TCGGGGGGTT CGGAAATTGA 
             TAATTTTTTT TATGGTAATA CCCTTAATGA TCGGGGGGTT CGGAAATTGA 
             TAATTTTTTT TATGGTAATA CCCTTAATGA TCGGGGGGTT CGGAAATTGA 
             TAATTTTTTT TATGGTAATG CCCTTAATGA TCGGGGGGTT CGGAAATTGA 
             TAATTTTTTT TATGGTAATA CCCTTAATGA TCGGGGGGTT CGGAAATTGA 
             TAATTTTTTT TATGGTAATA CCCTTAATGA TCGGGGGATT CGGAAATTGA 
             TAATTTTTTT TATGGTAATG CCCTTAATGA TCGGGGGGTT CGGAAATTGA 
             TAATTTTTTT TATGGTAATA CCCTTAATGA TCGGGGGGTT CGGAAATTGA 
             TAATTTTTTT TATGGTAATA CCCTTAATGA TCGGGGGGTT CGGAAATTGA 
             TGATTTTTTT TATGGTAATA CCTTTAATGA TCGGGGGGTT CGGAAATTGA 
             TAATTTTTTT TATGGTAATA CCCTTAATGA TCGGGGGGTT CGGAAATTGA 
             TAATTTTTTT TATGGTAATA CCCTTAATGA TCGGGGGGTT CGGAAATTGA 
             TAATTTTTTT TATGGTAATA CCCTTAATGA TCGGGGGGTT CGGAAATTGA 
             TAATTTTTTT TATGGTAATG CCCTTAATGA TCGGGGGGTT CGGAAATTGA 
             TAATTTTTTT TATGGTAATA CCCTTAATGA TCGGGGGGTT CGGAAATTGA 
             TAATTTTTTT TATGGTAATA CCCCTAATGA TCGGGGGGTT CGGAAATTGA 
             TAATTTTTTT TATGGTAATA CCCTTAATGA TCGGGGGGTT CGGAAATTGA 
             TAATTTTTTT TATGGTAATA CCCTTAATGA TCGGGGGGTT CGGAAATTGA 
             TAATTTTTTT TATGGTAATA CCCTTAATGA TCGGGGGGTT CGGAAATTGA 
             TAATTTTTTT TATGGTAATA CCCTTAATGA TCGGGGGGTT CGGAAATTGA 
             TAATTTTTTT TATGGTAATA CCCTTAATGA TCGGGGGGTT CGGAAATTGA 
             TAATTTTTTT TATGGTAATA CCCTTAATGA TCGGGGGGTT CGGAAATTGA 
             TAATTTTTTT TATGGTAATA CCCTTAATGA TCGGGGGGTT CGGAAATTGA 
             TAATTTTTTT TATGGTAATA CCCTTAATGA TCGGGGGGTT CGGAAATTGA 
             TAATTTTTTT TATGGTAATA CCCTTAATGA TCGGGGGGTT CGGAAATTGA 
             TAATTTTTTT TATGGTAATA CCCTTAATGA TCGGGGGGTT CGGAAATTGA 
             TAATTTTTTT TATGGTAATA CCCTTAATGA TCGGGGGGTT CGGAAATTGA 
             TAATTTTTTT TATGGTAATA CCCTTAATGA TCGGGGGGTT CGGAAATTGA 
             TAATTTTTTT TATGGTAATA CCCTTAATGA TCGGGGGGTT CGGAAATTGA 
             TAATTTTTTT TATGGTAATA CCCTTAATGA TCGGGGGGTT CGGAAATTGA 
             TAATTTTTTT TATGGTAATA CCCTTAATGA TCGGGGGGTT CGGAAATTGA 
             TAATTTTTTT TATGGTAATA CCCTTAATGA TCGGGGGGTT CGGAAATTGA 
             TAATTTTTTT TATGGTAATA CCCTTAATGA TCGGGGGGTT CGGAAATTGA 
             TAATTTTTTT TATGGTAATA CCCTTAATGA TCGGAGGGTT CGGAAATTGA 
             TAATTTTTTT TATGGTAATA CCCTTAATGA TCGGGGGGTT CGGAAATTGA 
             TAATTTTTTT TATGGTAATA CCCTTAATGA TCGGGGGGTT CGGAAATTGA 
             TAATTTTTTT TATGGTAATA CCCTTAATGA TCGGGGGGTT CGGAAATTGA 
             TAATTTTTTT TATGGTAATA CCCTTAATGA TCGGGGGGTT CGGAAATTGA 
             TAATTTTTTT TATGGTAATA CCCTTAATGA TCGGGGGGTT CGGAAATTGA 
             TAATTTTTTT TATGGTAATA CCCTTAATGA TCGGGGGGTT CGGAAATTGA 
             TAATTTTTTT TATGGTAATG CCCTTAATGA TCGGGGGGTT CGGAAATTGA 
             TAATTTTTTT TATGGTAATG CCCTTAATGA TCGGGGGGTT CGGAAATTGA 
             TAATTTTTTT TATAGTAATA CCCTTAATGA TCGGGGGGTT CGGAAATTGA 
             TAATTTTTTT TATGGTAATA CCCTTAATGA TCGGGGGGTT CGGAAATTGA 
             TAATTTTTTT TATGGTAATA CCCTTAATGA TCGGGGGGTT CGGAAATTGA 
             TAATTTTTTT TATGGTAATG CCCTTAATGA TCGGGGGGTT CGGAAATTGA 
             TAATTTTTTT TATGGTAATA CCCTTAATGA TCGGGGGGTT CGGAAATTGA 
             TAATTTTTTT TATGGTAATA CCCTTAATGA TCGGGGGGTT CGGAAATTGA 
             TAATTTTTTT TATGGTAATG CCCTTAATGA TCGGGGGGTT CGGAAATTGA 
             TAATTTTTTT TATGGTAATA CCCTTAATGA TCGGGGGGTT CGGAAATTGA 
             TAATTTTTTT TATGGTAATA CCCTTAATGA TCGGGGGGTT CGGAAATTGA 
             TAATTTTTTT TATGGTAATA CCCTTAATGA TCGGGGGGTT CGGAAATTGA 
             TAATTTTTTT TATGGTAATG CCCTTAATGA TCGGGGGGTT CGGAAATTGA 
             TAATTTTTTT TATGGTAATA CCCTTAATGA TCGGGGGGTT CGGAAATTGA 
             TAATTTTTTT TATGGTAATA CCCTTAATGA TCGGGGGGTT CGGAAATTGA 
             TAATTTTTTT TATGGTAATA CCCTTAATGA TCGGGGGGTT CGGAAATTGA 
             TAATTTTTTT TATGGTAATA CCCTTAATGA TCGGGGGGTT CGGAAATTGA 
             TAATTTTTTT TATGGTAATA CCCTTAATGA TCGGGGGGTT CGGAAATTGA 
             TAATTTTTTT TATGGTAATA CCCTTAATGA TCGGGGGGTT CGGAAATTGA 
             TAATTTTTTT TATGGTAATG CCCTTAATGA TCGGGGGGTT CGGAAATTGA 
             TAATTTTTTT TATGGTAATA CCCTTAATGA TCGGGGGGTT CGGAAATTGA 
             TAATTTTTTT TATGGTAATA CCCTTAATGA TCGGGGGGTT CGGAAATTGA 
             TAATTTTTTT TATGGTAATG CCCTTAATGA TCGGGGGGTT CGGAAATTGA 
             TAATTTTTTT TATGGTAATG CCCTTAATGA TCGGGGGGTT CGGAAATTGA 
             TAATTTTTTT TATGGTAATA CCCTTAATGA TCGGGGGGTT TGGAAATTGA 
             TAATTTTTTT TATGGTAATA CCCTTAATGA TCGGGGGGTT CGGAAATTGA 
             TAATTTTTTT TATGGTAATG CCCTTAATGA TCGGGGGGTT CGGAAATTGA 
             TAATTTTTTT TATGGTAATG CCCTTAATGA TCGGGGGGTT CGGAAATTGA 
             TAATTTTTTT TATGGTAATG CCCTTAATGA TCGGGGGGTT CGGAAATTGA 
             TAATTTTTTT TATGGTAATG CCCTTAATGA TCGGGGGGTT CGGAAATTGA 
             TAATTTTTTT TATGGTAATA CCCTTAATGA TCGGGGGGTT CGGAAATTGA 
             TAATTTTTTT TATGGTAATG CCCTTAATGA TCGGGGGGTT CGGAAATTGA 
             TAATTTTTTT TATGGTAATA CCCTTAATGA TCGGGGGGTT CGGAAATTGA 
             TAATTTTTTT TATGGTAATA CCCTTAATGA TCGGGGGGTT CGGAAATTGA 
             TAATTTTTTT TATGGTAATG CCCTTAATGA TCGGGGGGTT CGGAAATTGA 
             TAATTTTTTT TATGGTAATA CCCTTAATGA TCGGGGGGTT CGGAAATTGA 
             TAATTTTTTT TATGGTAATA CCCTTAATGA TCGGGGGGTT CGGAAATTGA 
             TAATTTTTTT TATGGTAATA CCCTTAATGA TCGGGGGGTT CGGAAATTGA 
             TAATTTTTTT TATGGTAATA CCCTTAATGA TCGGGGGGTT CGGAAATTGA 
             TAATTTTTTT TATGGTAATG CCCTTAATGA TCGGGGGGTT CGGAAATTGA 
             TAATTTTTTT TATGGTAATA CCCTTAATGA TCGGGGGGTT CGGAAATTGA 
             TAATTTTTTT TATGGTAATG CCCTTAATGA TCGGGGGGTT CGGAAATTGA 
             TAATTTTTTT TATGGTAATA CCCTTAATGA TCGGGGGGTT CGGAAATTGA 
             TAATTTTTTT TATGGTAATA CCCTTAATGA TCGGGGGGTT CGGAAATTGA 
             TAATTTTTTT TATGGTAATA CCCTTAATGA TCGGGGGGTT CGGAAATTGA 
             TAATTTTTTT TATGGTAATA CCCTTAATGA TCGGGGGGTT CGGAAATTGA 
             TAATTTTTTT TATGGTAATA CCCTTAATGA TCGGGGGGTT CGGAAATTGA 
             TAATTTTTTT TATGGTAATA CCCTTAATGA TCGGGGGGTT CGGAAATTGA 
             TAATTTTTTT TATGGTAATG CCCTTAATGA TCGGGGGGTT CGGAAATTGA 
             TAATTTTTTT TATGGTAATA CCCTTAATGA TCGGGGGGTT CGGAAATTGA 
             TAATTTTTTT TATGGTAATA CCCTTAATGA TCGGGGGGTT CGGAAATTGA 
             TAATTTTTTT TATGGTAATA CCCTTAATGA TCGGGGGGTT CGGAAATTGA 
             TAATTTTTTT TATGGTAATA CCCTTAATGA TCGGGGGGTT CGGAAATTGA 
             TAATTTTTTT TATGGTAATA CCCTTAATGA TCGGGGGGTT CGGAAATTGA 
             TAATTTTTTT TATGGTAATA CCCTTAATGA TCGGGGGGTT CGGAAATTGA 
             TAATTTTTTT TATGGTAATA CCCTTAATGA TCGGGGGGTT CGGAAATTGA 
             TAATTTTTTT TATGGTAATA CCCTTAATGA TCGGGGGGTT CGGAAATTGA 
             TAATTTTTTT TATGGTAATA CCCTTAATGA TCGGGGGGTT CGGAAATTGA 
             TAATTTTTTT TATGGTAATG CCCTTAATGA TCGGGGGGTT CGGAAATTGA 
             TAATTTTTTT TATGGTAATA CCCTTAATGA TCGGGGGGTT CGGAAATTGA 
             TAATTTTTTT TATGGTAATA CCCTTAATGA TCGGGGGGTT CGGAAATTGA 
             TAATTTTTTT TATGGTAATA CCCTTAATGA TCGGGGGGTT CGGAAATTGA 
             TAATTTTTTT TATGGTAATA CCCTTAATGA TCGGGGGGTT CGGAAATTGA 
             TAATTTTTTT TATGGTAATA CCCTTAATGA TCGGGGGGTT CGGAAATTGA 
             TAATTTTTTT TATGGTAATA CCCTTAATGA TCGGGGGGTT CGGAAATTGA 
             TAATTTTTTT TATGGTAATA CCCTTAATGA TCGGGGGGTT CGGAAATTGA 

             ATAATTCCTT TGCTTATTGG TGCCCCGGAC ATAAGCTTTC CGCGGATAAA 
             ATAATTCCTT TGCTTATTGG TGCCCCGGAC ATAAGCTTTC CGCGGATAAA 
             ATAATTCCTT TGCTTATTGG TGCCCCGGAC ATGAGCTTTC CGCGGATAAA 
             ATAATTCCTT TGCTTATTGG TGCCCCGGAC ATAAGCTTTC CGCGGATAAA 
             ATAATTCCTT TGCTTATTGG TGCCCCGGAC ATAAGCTTTC CGCGGATAAA 
             ATAATTCCTT TGCTTATTGG TGCCCCGGAC ATAAGCTTTC CGCGGATAAA 
             ATAATTCCTT TGCTTATTGG TGCCCCGGAC ATAAGCTTTC CGCGGATAAA 
             ATAATTCCTT TGCTTATTGG TGCCCCGGAC ATAAGCTTTC CGCGGATAAA 
             ATAATTCCTT TGCTTATTGG TGCCCCGGAC ATAAGCTTTC CGCGGATAAA 
             ATAATTCCTT TGCTTATTGG TGCCCCGGAC ATGAGCTTTC CGCGGATAAA 
             ATAATTCCTT TGCTTATTGG TGCCCCGGAC ATGAGCTTTC CGCGGATAAA 
             ATAATTCCTT TGCTTATTGG TGCCCCGGAC ATAAGCTTTC CGCGGATAAA 
             ATAATTCCTT TGCTTATTGG TGCCCCGGAC ATAAGCTTTC CGCGGATAAA 
             ATAATTCCTT TGCTTATTGG TGCCCCGGAC ATAAGCTTTC CGCGGATAAA 
             ATAATTCCTT TGCTTATTGG TGCCCCGGAC ATAAGCTTTC CGCGGATAAA 
             ATAATTCCTT TGCTTATTGG TGCCCCGGAC ATAAGCTTTC CGCGGATAAA 
             ATAATTCCTT TGCTTATTGG TGCCCCGGAC ATAAGCTTTC CGCGGATAAA 
             ATAATTCCTT TGCTTATTGG TGCCCCGGAC ATAAGCTTTC CGCGGATAAA 
             ATAATTCCTT TGCTTATTGG TGCCCCGGAT ATAAGCTTTC CGCGGATAAA 
             ATAATTCCTT TGCTTATTGG TGCCCCGGAC ATAAGCTTTC CGCGGATAAA 
             ATAATTCCTT TGCTTATTGG TGCCCCGGAC ATAAGCTTTC CGCGGATAAA 
             ATAATTCCTT TGCTTATTGG TGCCCCGGAC ATAAGCTTTC CGCGGATAAA 
             ATAATTCCTT TGCTTATTGG TGCCCCGGAC ATAAGCTTTC CGCGGATAAA 
             ATAATTCCTT TGCTTATTGG TGCCCCGGAC ATAAGCTTTC CGCGGATAAA 
             ATAATTCCTT TGCTTATTGG TGCCCCGGAC ATAAGCTTTC CGCGGATAAA 
             ATAATTCCTT TGCTTATTGG TGCCCCGGAC ATAAGCTTTC CGCGGATAAA 
             ATAATTCCTT TGCTTATTGG TGCCCCGGAC ATAAGCTTTC CGCGGATAAA 
             ATAATTCCTT TGCTTATTGG TGCCCCGGAC ATAAGCTTTC CGCGGATAAA 
             ATAATTCCTT TGCTTATTGG TGCCCCGGAC ATAAGCTTTC CGCGGATAAA 
             ATAATTCCTT TGCTTATTGG TGCCCCGGAC ATAAGCTTTC CGCGGATAAA 
             ATAATTCCTT TGCTTATTGG TGCCCCGGAC ATAAGCTTTC CGCGGATAAA 
             ATAATTCCTT TGCTTATTGG TGCCCCGGAC ATGAGCTTTC CGCGGATAAA 
             ATAATTCCTT TGCTTATTGG TGCCCCGGAC ATAAGCTTTC CGCGGATAAA 
             ATAATTCCTT TGCTTATTGG TGCCCCGGAC ATAAGCTTTC CGCGGATAAA 
             ATAATTCCTT TGCTTATTGG TGCCCCGGAC ATAAGCTTTC CGCGGATAAA 
             ATAATTCCTT TGCTTATTGG TGCCCCGGAC ATAAGCTTTC CGCGGATAAA 
             ATAATTCCTT TGCTTATTGG TGCCCCGGAC ATAAGCTTTC CGCGGATAAA 
             ATAATTCCTT TGCTTATTGG TGCCCCGGAC ATAAGCTTTC CGCGGATAAA 
             ATAATTCCTT TGCTTATTGG TGCCCCGGAC ATAAGCTTTC CGCGGATAAA 
             ATAATTCCTT TGCTTATTGG TGCCCCGGAC ATAAGCTTTC CGCGGATAAA 
             ATAATTCCTT TGCTTATTGG TGCCCCGGAC ATAAGCTTTC CGCGGATAAA 
             ATAATTCCTT TGCTTATTGG TGCCCCGGAC ATGAGCTTTC CGCGGATAAA 
             ATAATTCCTT TGCTTATTGG TGCCCCGGAC ATAAGCTTTC CGCGGATAAA 
             ATAATTCCTT TGCTTATTGG TGCCCCGGAC ATAAGCTTTC CGCGGATAAA 
             ATAATTCCTT TGCTTATTGG TGCCCCGGAC ATGAGCTTTC CGCGGATAAA 
             ATAATTCCTT TGCTTATTGG TGCCCCGGAC ATAAGCTTTC CGCGGATAAA 
             ATAATTCCTT TGCTTATTGG TGCCCCGGAC ATAAGCTTTC CGCGGATAAA 
             ATAATTCCTT TGCTTATTGG TGCCCCGGAC ATAAGCTTTC CGCGGATAAA 
             ATAATTCCTT TGCTTATTGG TGCCCCGGAC ATGAGCTTTC CGCGGATAAA 
             ATAATTCCCT TGCTTATTGG TGCCCCGGAC ATAAGCTTTC CGCGGATAAA 
             ATAATTCCTT TGCTTATTGG TGCCCCGGAC ATGAGCTTTC CGCGGATAAA 
             ATAATTCCTT TGCTTATTGG TGCCCCGGAC ATAAGCTTTC CGCGGATAAA 
             ATAATTCCTT TGCTTATTGG TGCCCCGGAC ATAAGCTTTC CGCGGATAAA 
             ATAATTCCTT TGCTTATTGG TGCCCCGGAC ATAAGCTTTC CGCGGATAAA 
             ATAATTCCTT TGCTTATTGG TGCCCCGGAC ATAAGCTTTC CGCGGATAAA 
             ATAATTCCTT TGCTTATTGG TGCCCCGGAC ATAAGCTTTC CGCGGATAAA 
             ATAATTCCTT TGCTTATTGG TGCCCCGGAC ATGAGCTTTC CGCGGATAAA 
             ATAATTCCTT TGCTTATTGG TGCCCCGGAC ATAAGCTTTC CGCGGATAAA 
             ATAATTCCTT TGCTTATTGG TGCCCCGGAC ATAAGCTTTC CGCGGATAAA 
             ATAATTCCTT TGCTTATTGG TGCCCCGGAC ATGAGCTTTC CGCGGATAAA 
             ATAATTCCTT TGCTTATTGG TGCCCCGGAC ATAAGCTTTC CGCGGATAAA 
             ATAATTCCTT TGCTTATTGG TGCCCCGGAC ATAAGCTTTC CGCGGATAAA 
             ATAATTCCTT TGCTTATTGG TGCCCCGGAC ATGAGCTTTC CGCGGATAAA 
             ATAATTCCTT TGCTTATTGG TGCCCCGGAC ATAAGCTTTC CGCGGATAAA 
             ATAATTCCTT TGCTTATTGG TGCCCCGGAC ATAAGCTTTC CGCGGATAAA 
             ATAATTCCTT TGCTTATTGG TGCCCCGGAC ATGAGCTTTC CGCGGATAAA 
             ATAATTCCCT TGCTTATTGG AGCTCCGGAC ATAAGCTTTC CGCGGATAAA 
             ATAATTCCTT TGCTTATTGG TGCCCCGGAC ATAAGCTTTC CGCGGATAAA 
             ATAATTCCTT TGCTTATTGG TGCCCCGGAC ATGAGCTTTC CGCGGATAAA 
             ATAATTCCTT TGCTTATTGG TGCCCCGGAC ATAAGCTTTC CGCGGATAAA 
             ATAATTCCTT TGCTTATTGG TGCCCCGGAC ATGAGCTTTC CGCGGATAAA 
             ATAATTCCTT TGCTTATTGG TGCCCCGGAC ATAAGCTTTC CGCGGATAAA 
             ATAATTCCTT TGCTTATTGG TGCCCCGGAC ATAAGCTTTC CGCGGATAAA 
             ATAATTCCTT TGCTTATTGG TGCCCCGGAC ATAAGCTTTC CGCGGATAAA 
             ATAATTCCTT TGCTTATTGG TGCCCCGGAC ATAAGCTTTC CGCGGATAAA 
             ATAATTCCTT TGCTTATTGG TGCCCCGGAC ATAAGCTTTC CGCGGATAAA 
             ATAATTCCTT TGCTTATTGG TGCCCCGGAC ATAAGCTTTC CGCGGATAAA 
             ATAATTCCTT TGCTTATTGG TGCCCCGGAC ATGAGCTTTC CGCGGATAAA 
             ATAATTCCTT TGCTTATTGG TGCCCCGGAC ATGAGCTTTC CGCGGATAAA 
             ATAATTCCTT TGCTTATTGG TGCCCCGGAC ATAAGCTTTC CGCGGATAAA 
             ATAATTCCTT TGCTTATTGG TGCCCCGGAC ATAAGCTTTC CGCGGATAAA 
             ATAATTCCTT TGCTTATTGG TGCCCCGGAC ATAAGCTTTC CGCGGATAAA 
             ATAATTCCTT TGCTTATTGG TGCCCCGGAC ATAAGCTTTC CGCGGATAAA 
             ATAATTCCTT TGCTTATTGG TGCCCCGGAC ATAAGCTTTC CGCGGATAAA 
             ATAATTCCTT TGCTTATTGG TGCCCCGGAC ATAAGCTTTC CGCGGATAAA 
             ATAATTCCTT TGCTTATTGG TGCCCCGGAC ATAAGCTTTC CGCGGATAAA 
             ATAATTCCTT TGCTTATTGG TGCCCCGGAC ATAAGCTTTC CGCGGATAAA 
             ATAATTCCTT TGCTTATTGG TGCCCCGGAC ATAAGCTTTC CGCGGATAAA 
             ATAATTCCTT TGCTTATTGG TGCCCCGGAC ATAAGCTTTC CGCGGATAAA 
             ATAATTCCTT TGCTTATTGG TGCCCCGGAC ATGAGCTTTC CGCGGATAAA 
             ATAATTCCTT TGCTTATTGG TGCCCCGGAC ATAAGCTTTC CGCGGATAAA 
             ATAATTCCTT TGCTTATTGG TGCCCCGGAC ATAAGCTTTC CGCGGATAAA 
             ATAATTCCTT TGCTTATTGG TGCCCCGGAC ATGAGCTTTC CGCGGATAAA 
             ATAATTCCTT TGCTTATTGG TGCCCCGGAC ATAAGCTTTC CGCGGATAAA 
             ATAATTCCTT TGCTTATTGG TGCCCCGGAC ATAAGCTTTC CGCGGATAAA 
             ATAATTCCTT TGCTTATTGG TGCCCCGGAC ATAAGCTTTC CGCGGATAAA 
             ATAATTCCTT TGCTTATTGG TGCCCCGGAC ATAAGCTTTC CGCGGATAAA 
             ATAATTCCTT TGCTTATTGG TGCCCCGGAC ATAAGCTTTC CGCGGATAAA 
             ATAATTCCTT TGCTTATTGG TGCCCCGGAC ATAAGCTTTC CGCGGATAAA 
             ATAATTCCTT TGCTTATTGG TGCCCCGGAC ATAAGCTTTC CGCGGATAAA 
             ATAATTCCTT TGCTTATTGG TGCCCCGGAC ATAAGCTTTC CGCGGATAAA 
             ATAATTCCTT TGCTTATTGG TGCCCCGGAC ATAAGCTTTC CGCGGATAAA 
             ATAATTCCTT TGCTTATTGG TGCCCCGGAC ATAAGCTTTC CGCGGATAAA 
             ATAATTCCTT TGCTTATTGG TGCCCCGGAC ATAAGCTTTC CGCGGATAAA 
             ATAATTCCTT TGCTTATTGG TGCCCCGGAC ATAAGCTTTC CGCGGATAAA 
             ATAATTCCTT TGCTTATTGG TGCCCCGGAC ATAAGCTTTC CGCGGATAAA 
             ATAATTCCTT TGCTTATTGG TGCCCCGGAC ATAAGCTTTC CGCGGATAAA 
             ATAATTCCTT TGCTTATTGG TGCCCCGGAC ATGAGCTTTC CGCGGATAAA 
             ATAATTCCTT TGCTTATTGG TGCCCCGGAC ATAAGCTTTC CGCGGATAAA 
             ATAATTCCTT TGCTTATTGG TGCCCCGGAC ATAAGCTTTC CGCGGATAAA 
             ATAATTCCTT TGCTTATTGG TGCCCCGGAC ATAAGCTTTC CGCGGATAAA 
             ATAATTCCTT TGCTTATTGG TGCCCCGGAC ATGAGCTTTC CGCGGATAAA 
             ATAATTCCTT TGCTTATTGG TGCCCCGGAC ATAAGCTTTC CGCGGATAAA 
             ATAATTCCTT TGCTTATTGG TGCCCCGGAC ATAAGCTTTC CGCGGATAAA 
             ATAATTCCTT TGCTTATTGG TGCCCCGGAC ATAAGCTTTC CGCGGATAAA 
             ATAATTCCTT TGCTTATTGG TGCCCCGGAC ATAAGCTTTC CGCGGATAAA 
             ATAATTCCTT TGCTTATTGG TGCCCCGGAC ATAAGCTTTC CGCGGATAAA 
             ATAATTCCTT TGCTTATTGG TGCCCCGGAC ATGAGCTTTC CGCGGATAAA 
             ATAATTCCTT TGCTTATTGG TGCCCCGGAC ATAAGCTTTC CGCGGATAAA 
             ATAATTCCTT TGCTTATTGG TGCCCCGGAC ATAAGCTTTC CGCGGATAAA 
             ATAATTCCTT TGCTTATTGG TGCCCCGGAC ATAAGCTTTC CGCGGATAAA 
             ATAATTCCTT TGCTTATTGG TGCCCCGGAC ATAAGCTTTC CGCGGATAAA 
             ATAATTCCTT TGCTTATTGG TGCCCCGGAC ATAAGCTTTC CGCGGATAAA 
             ATAATTCCTT TGCTTATTGG TGCCCCGGAC ATAAGCTTTC CGCGGATAAA 
             ATAATTCCTT TGCTTATTGG TGCCCCGGAC ATAAGCTTTC CGCGGATAAA 
             ATAATTCCTT TGCTTATTGG TGCCCCGGAC ATGAGCTTTC CGCGGATAAA 
             ATAATTCCTT TGCTTATTGG TGCCCCGGAC ATAAGCTTTC CGCGGATAAA 
             ATAATTCCTT TGCTTATTGG TGCCCCGGAC ATGAGCTTTC CGCGGATAAA 
             ATAATTCCTT TGCTTATTGG TGCCCCGGAC ATAAGCTTTC CGCGGATAAA 
             ATAATTCCTT TGCTTATTGG TGCCCCGGAC ATAAGCTTTC CGCGGATAAA 
             ATAATTCCTT TGCTTATTGG TGCCCCGGAC ATGAGCTTTC CGCGGATAAA 
             ATAATTCCTT TGCTTATTGG TGCCCCGGAC ATAAGCTTTC CGCGGATAAA 
             ATAATTCCTT TGCTTATTGG TGCCCCGGAC ATAAGCTTTC CGCGGATAAA 
             ATAATTCCTT TGCTTATTGG TGCCCCGGAC ATAAGCTTTC CGCGGATAAA 
             ATAATTCCTT TGCTTATTGG TGCCCCGGAC ATAAGCTTTC CGCGGATAAA 
             ATAATTCCTT TGCTTATTGG TGCCCCGGAC ATAAGCTTTC CGCGGATAAA 
             ATAATTCCTT TGCTTATTGG TGCCCCGGAC ATAAGCTTTC CGCGGATAAA 
             ATAATTCCTT TGCTTATTGG TGCCCCGGAC ATAAGCTTTC CGCGGATAAA 
             ATAATTCCCT TGCTTATTGG TGCCCCGGAC ATAAGCTTTC CGCGGATAAA 
             ATAATTCCTT TGCTTATTGG TGCCCCGGAC ATAAGCTTTC CGCGGATAAA 

             TAACATGAGT TTCTGGCTTT TACCCCCTTC TTTTGTTCTA CTAATTTGTT 
             TAACATAAGT TTCTGGCTTT TACCCCCTTC TTTTGTTCTA CTAATTTGTT 
             TAACATAAGT TTCTGGCTTT TACCCCCTTC TTTTGTTTTA CTAATTTGTT 
             TAACATAAGT TTCTGGCTTT TACCCCCTTC TTTTGTTCTA CTAATTTGTT 
             TAACATAAGT TTTTGGCTTT TACCCCCTTC TTTTGTTCTA CTAATTTGTT 
             TAACATAAGT TTCTGGCTTT TACCCCCTTC TTTTGTTCTA CTAATTTGTT 
             TAACATGAGT TTCTGGCTTT TACCCCCTTC TTTTGTTCTA CTAATTTGTT 
             TAACATAAGT TTCTGGCTTT TACCCCCTTC TTTTGTTCTA CTAATTTGTT 
             TAACATGAGT TTCTGGCTTT TACCCCCTTC TTTTGTTCTA CTAATTTGTT 
             TAACATAAGT TTCTGGCTTT TACCCCCTTC TTTTGTTCTA CTAATTTGTT 
             TAACATAAGT TTCTGGCTTT TACCCCCTTC TTTTGTTCTA CTAATTTGTT 
             TAACATGAGT TTCTGGCTTT TACCCCCTTC TTTTGTTCTA CTAATTTGTT 
             TAACATGAGT TTCTGGCTTT TACCCCCTTC TTTTGTTCTA CTAATTTGTT 
             TAACATGAGT TTCTGGCTTT TACCCCCTTC TTTTGTTCTA CTAATTTGTT 
             TAACATAAGT TTCTGGCTTT TACCCCCTTC TTTTGTTCTA CTAATTTGTT 
             TAACATAAGT TTCTGACTTT TACCCCCTTC TTTTGTTCTA CTAATTTGTT 
             TAACATAAGT TTCTGGCTTT TACCCCCTTC TTTTGTTCTA CTAATTTGTT 
             TAACATAAGT TTCTGGCTTT TACCCCCTTC TTTTGTTCTA CTAATTTGTT 
             TAACATAAGT TTCTGGCTTT TACCCCCTTC TTTTGTTCTA CTAATTTGTT 
             TAACATAAGT TTCTGGCTTT TACCCCCTTC TTTTGTTCTA CTAATTTGTT 
             TAACATAAGT TTCTGACTTT TACCCCCTTC TTTTGTTCTA CTAATTTGTT 
             TAACATAAGT TTCTGACTTT TACCCCCTTC TTTTGTTCTA CTAATTTGTT 
             TAACATAAGT TTCTGGCTTT TACCCCCTTC TTTTGTTCTA CTAATTTGTT 
             TAACATAAGT TTCTGGCTTT TACCCCCTTC TTTTGTTCTA CTAATTTGTT 
             TAACATAAGT TTCTGACTTT TACCCCCTTC TTTTGTTCTA CTAATTTGTT 
             TAACATAAGT TTTTGGCTTT TACCCCCTTC TTTTGTTCTA CTAATTTGTT 
             TAACATGAGT TTCTGGCTTT TACCCCCTTC TTTTGTTCTA CTAATTTGTT 
             TAACATAAGT TTCTGACTTT TACCCCCTTC TTTTGTTCTA CTAATTTGTT 
             TAACATAAGT TTCTGGCTTT TACCCCCTTC TTTTGTTCTA CTAATTTGTT 
             TAACATAAGT TTTTGGCTTT TACCCCCTTC TTTTGTTCTA CTAATTTGTT 
             TAACATGAGT TTCTGGCTTT TACCCCCTTC TTTTGTTCTA CTAATTTGTT 
             TAACATAAGT TTCTGGCTTT TACCCCCTTC TTTTGTTTTA CTAATTTGTT 
             TAACATAAGT TTCTGGCTTT TACCCCCTTC TTTTGTTCTA CTAATTTGTT 
             TAACATAAGT TTCTGGCTTT TACCCCCTTC TTTTGTTCTA CTAATTTGTT 
             TAACATAAGT TTCTGGCTTT TACCCCCTTC TTTTGTTCTA CTAATTTGTT 
             TAACATGAGT TTCTGGCTTT TACCCCCTTC TTTTGTTCTA CTAATTTGTT 
             TAACATGAGT TTCTGGCTTT TACCCCCTTC TTTTGTTCTA CTAATTTGTT 
             TAACATAAGT TTCTGACTTT TACCCCCTTC TTTTGTTCTA CTAATTTGTT 
             TAACATGAGT TTCTGGCTTT TACCCCCTTC TTTTGTTCTA CTAATTTGTT 
             TAACATAAGT TTCTGGCTTT TACCCCCTTC TTTTGTTTTA CTAATTTGTT 
             TAACATAAGT TTCTGACTTT TACCCCCTTC TTTTGTTCTA CTAATTTGTT 
             TAACATAAGT TTCTGGCTTT TACCCCCTTC TTTTGTTTTA CTAATTTGTT 
             TAATATAAGT TTCTGGCTTT TACCCCCTTC TTTTGTTCTA CTAATTTGTT 
             TAACATAAGT TTCTGGCTTT TACCCCCTTC TTTTGTTCTA CTAATTTGTT 
             TAACATAAGT TTCTGGCTTT TACCCCCTTC TTTTGTTTTA CTAATTTGTT 
             TAACATAAGT TTCTGGCTTT TACCCCCTTC TTTTGTTCTA CTAATTTGTT 
             TAACATAAGT TTTTGGCTTT TACCCCCTTC TTTTGTTCTA CTAATTTGTT 
             TAACATAAGT TTCTGACTTT TACCCCCTTC TTTTGTTCTA CTAATTTGTT 
             TAACATAAGT TTCTGGCTTT TACCCCCTTC TTTTGTTTTA CTAATTTGTT 
             TAACATAAGT TTCTGGCTTT TACCCCCTTC TTTTATTCTA CTAATTTGTT 
             TAACATAAGT TTCTGGCTTT TACCCCCTTC TTTTGTTCTA CTAATTTGTT 
             TAACATAAGT TTCTGGCTTT TACCCCCTTC TTTTGTTCTA CTAATTTGTT 
             TAACATGAGT TTCTGGCTTT TACCCCCTTC TTTTGTTCTA CTAATTTGTT 
             TAACATGAGT TTCTGGCTTT TACCCCCTTC TTTTGTTCTA CTAATTTGTT 
             TAACATAAGT TTCTGGCTTT TACCTCCTTC TTTTGTTCTA CTAATTTGTT 
             TAACATAAGT TTTTGGCTTT TACCCCCTTC TTTTGTTCTA CTAATTTGTT 
             TAACATAAGT TTCTGGCTTT TACCCCCTTC TTTTGTTTTA CTAATTTGTT 
             TAACATAAGT TTCTGGCTTT TACCCCCTTC TTTTGTTTTA CTAATTTGTT 
             TAACATAAGT TTCTGGCTTT TACCCCCTTC TTTTGTTCTA CTAATTTGTT 
             TAACATAAGT TTCTGGCTTT TACCCCCTTC TTTTGTTTTA CTAATTTGTT 
             TAACATAAGT TTCTGGCTTT TACCCCCTTC TTTTGTTCTA CTAATTTGTT 
             TAACATAAGT TTCTGGCTTT TACCCCCTTC TTTTGTTCTA CTAATTTGTT 
             TAACATAAGT TTCTGGCTTT TACCCCCTTC TTTTGTTTTA CTAATTTGTT 
             TAACATAAGT TTCTGGCTTT TACCCCCTTC TTTTGTTCTA CTAATTTGTT 
             TAACATAAGT TTTTGGCTTT TACCCCCTTC TTTTGTTCTA CTAATTTGTT 
             TAACATAAGT TTCTGGCTTT TACCCCCTTC TTTTGTTTTA CTAATTTGTT 
             TAACATGAGT TTCTGGCTTT TACCCCCTTC TTTTGTTCTA CTAATTTGTT 
             TAACATAAGT TTCTGGCTTT TACCCCCTTC TTTTGTTCTA CTAATTTGTT 
             TAACATAAGT TTCTGGCTTT TACCCCCTTC TTTTGTTTTA CTAATTTGTT 
             TAACATAAGT TTCTGGCTTT TACCCCCTTC TTTTGTTCTA CTAATTTGTT 
             TAACATAAGT TTCTGGCTTT TACCCCCTTC TTTTGTTTTA CTAATTTGTT 
             TAACATAAGT TTTTGGCTTT TACCCCCTTC TTTTGTTCTA CTAATTTGTT 
             TAACATGAGT TTCTGGCTTT TACCCCCTTC TTTTGTTCTA CTAATTTGTT 
             TAACATGAGT TTCTGGCTTT TACCCCCTTC TTTTGTTCTA CTAATTTGTT 
             TAACATAAGT TTCTGGCTTT TACCCCCTTC TTTTGTTCTA CTAATTTGTT 
             TAACATAAGT TTCTGACTTT TACCCCCTTC TTTTGTTCTA CTAATTTGTT 
             TAACATAAGT TTTTGGCTTT TACCCCCTTC TTTTGTTCTA CTAATTTGTT 
             TAACATAAGT TTCTGGCTTT TACCCCCTTC TTTTGTTCTA CTAATTTGTT 
             TAACATAAGT TTCTGGCTTT TACCCCCTTC TTTTGTTTTA CTAATTTGTT 
             TAACATAAGC TTCTGGCTTT TACCCCCTTC TTTTGTTCTA CTAATTTGTT 
             TAACATAAGT TTCTGGCTTT TACCCCCTTC TTTTGTTCTA CTAATTTGTT 
             TAACATAAGT TTCTGGCTTT TACCCCCTTC TTTTGTTCTA CTAATTTGTT 
             TAACATAAGT TTCTGACTTT TACCCCCTTC TTTTGTTCTA CTAATTTGTT 
             TAACATAAGT TTTTGGCTTT TACCCCCTTC TTTTGTTCTA CTAATTTGTT 
             TAACATGAGT TTCTGGCTTT TACCCCCTTC TTTTGTTCTA CTAATTTGTT 
             TAACATGAGT TTCTGGCTTT TACCCCCTTC TTTTGTTCTA CTAATTTGTT 
             TAACATAAGT TTCTGACTTT TACCCCCTTC TTTTGTTCTA CTAATTTGTT 
             TAACATAAGT TTTTGGCTTT TACCCCCTTC TTTTGTTCTA CTAATTTGTT 
             TAACATGAGT TTCTGGCTTT TACCCCCTTC TTTTGTTCTA CTAATTTGTT 
             TAACATAAGT TTCTGGCTTT TACCCCCTTC TTTTGTTTTA CTAATTTGTT 
             TAACATGAGT TTCTGGCTTT TACCCCCTTC TTTTGTTCTA CTAATTTGTT 
             TAACATGAGT TTCTGGCTTT TACCCCCTTC TTTTGTTCTA CTAATTTGTT 
             TAACATAAGT TTCTGGCTTT TACCCCCTTC TTTTGTTCTA CTAATTTGTT 
             TAACATAAGT TTCTGACTTT TACCCCCTTC TTTTGTTCTA CTAATTTGTT 
             TAACATAAGT TTTTGGCTTT TACCCCCTTC TTTTGTTCTA CTAATTTGTT 
             TAACATGAGT TTCTGGCTTT TACCCCCTTC TTTTGTTCTA CTAATTTGTT 
             TAACATAAGT TTTTGGCTTT TACCCCCTTC TTTTGTTCTA CTAATTTGTT 
             TAACATAAGT TTCTGACTTT TACCCCCTTC TTTTGTTCTA CTAATTTGTT 
             TAACATGAGT TTCTGGCTTT TACCCCCTTC TTTTGTTCTA CTAATTTGTT 
             TAACATAAGT TTCTGGCTTT TACCCCCTTC TTTTGTTCTA CTAATTTGTT 
             TAACATAAGT TTCTGACTTT TACCCCCTTC TTTTGTTCTA CTAATTTGTT 
             TAACATAAGT TTCTGACTTT TACCCCCTTC TTTTGTTCTA CTAATTTGTT 
             TAACATAAGT TTCTGACTTT TACCCCCTTC TTTTGTTCTA CTAATTTGTT 
             TAACATAAGT TTCTGACTTT TACCCCCTTC TTTTGTTCTA CTAATTTGTT 
             TAACATAAGT TTCTGGCTTT TACCCCCTTC TTTTGTTCTA CTAATTTGTT 
             TAACATAAGT TTCTGACTTT TACCCCCTTC TTTTGTTCTA CTAATTTGTT 
             TAACATAAGT TTCTGGCTTT TACCCCCTTC TTTTGTTCTA CTAATTTGTT 
             TAACATAAGT TTCTGGCTTT TACCCCCTTC TTTTGTTTTA CTAATTTGTT 
             TAACATAAGT TTCTGACTTT TACCCCCTTC TTTTGTTCTA CTAATTTGTT 
             TAACATGAGT TTCTGGCTTT TACCCCCTTC TTTTGTTCTA CTAATTTGTT 
             TAACATGAGT TTCTGGCTTT TACCCCCTTC TTTTGTTCTA CTAATTTGTT 
             TAACATAAGT TTCTGGCTTT TACCCCCTTC TTTTGTTTTA CTAATTTGTT 
             TAACATGAGT TTCTGGCTTT TACCCCCTTC TTTTGTTCTA CTAATTTGTT 
             TAACATAAGT TTCTGACTTT TACCCCCTTC TTTTGTTCTA CTAATTTGTT 
             TAACATGAGT TTCTGGCTTT TACCCCCTTC TTTTGTTCTA CTAATTTGTT 
             TAACATAAGT TTCTGACTTT TACCCCCTTC TTTTGTTCTA CTAATTTGTT 
             TAACATAAGT TTTTGGCTTT TACCCCCTTC TTTTGTTCTA CTAATTTGTT 
             TAACATAAGT TTCTGGCTTT TACCCCCTTC TTTTGTTTTA CTAATTTGTT 
             TAACATAAGT TTCTGGCTTT TACCCCCTTC TTTTGTTCTA CTAATTTGTT 
             TAACATAAGT TTCTGGCTTT TACCCCCTTC TTTTGTTCTA CTAATTTGTT 
             TAACATGAGT TTCTGGCTTT TACCCCCTTC TTTTGTTCTA CTAATTTGTT 
             TAACATGAGT TTCTGGCTTT TACCCCCTTC TTTTGTTCTA CTAATTTGTT 
             TAACATAAGT TTCTGACTTT TACCCCCTTC TTTTGTTCTA CTAATTTGTT 
             TAACATGAGT TTCTGGCTTT TACCCCCTTC TTTTGTTCTA CTAATTTGTT 
             TAACATGAGT TTCTGGCTTT TACCCCCTTC TTTTGTTCTA CTAATTTGTT 
             TAACATAAGT TTCTGGCTTT TACCCCCTTC CTTTGTTCTA CTAATTTGTT 
             TAACATAAGT TTCTGGCTTT TACCCCCTTC TTTTGTTCTA CTAATTTGTT 
             TAACATAAGT TTCTGGCTTT TACCCCCTTC TTTTGTTTTA CTAATTTGTT 
             TAACATGAGT TTCTGGCTTT TACCCCCTTC TTTTGTTCTA CTAATTTGTT 
             TAACATGAGT TTCTGGCTTT TACCCCCTTC TTTTGTTCTA CTAATTTGTT 
             TAACATAAGT TTCTGGCTTT TACCCCCTTC TTTTGTTTTA CTAATTTGTT 
             TAACATGAGT TTCTGGCTTT TACCCCCTTC TTTTGTTCTA CTAATTTGTT 
             TAACATAAGT TTCTGACTTT TACCCCCTTC TTTTGTTCTA CTAATTTGTT 
             TAACATGAGT TTCTGGCTTT TACCCCCTTC TTTTGTTCTA CTAATTTGTT 
             TAACATAAGT TTTTGGCTTT TACCCCCTTC TTTTGTTCTA CTAATTTGTT 
             TAACATAAGT TTCTGGCTTT TACCCCCTTC TTTTGTTCTA CTAATTTGTT 
             TAACATAAGT TTCTGGCTTT TACCCCCTTC TTTTGTTCTA CTAATTTGTT 
             TAACATGAGT TTCTGGCTTT TACCCCCTTC TTTTGTTCTA CTAATTTGTT 
             TAACATAAGT TTTTGGCTTT TACCCCCTTC TTTTGTTCTA CTAATTTGTT 
             TAACATAAGT TTCTGGCTTT TACCCCCTTC TTTTGTTCTA CTGATTTGTT 

             CTAGAATGGT AGAAGGTGGG GCTGGGACTG GGTGAACTGT CTATCCTCCC 
             CTAGAGTGGT AGAAGGTGGG GCTGGGACTG GATGAACTGT CTATCCTCCC 
             CTAGAATGGT AGAAGGTGGG GCTGGGACTG GATGAACTGT CTATCCTCCC 
             CTAGAATGGT AGAAGGTGGG GCTGGGACTG GATGAACTGT CTATCCTCCC 
             CTAGAATGGT AGAAGGTGGG GCTGGGACTG GATGAACTGT CTATCCTCCC 
             CTAGAATGGT AGAAGGTGGG GCTGGGACTG GATGAACTGT CTATCCTCCC 
             CTAGAATGGT AGAAGGGGGG GCTGGGACTG GGTGAACTGT CTATCCTCCC 
             CTAGAATGGT AGAAGGTGGG GCTGGGACTG GATGAACTGT CTATCCTCCC 
             CTAGAATGGT AGAAGGTGGG GCTGGGACTG GGTGAACTGT CTATCCTCCC 
             CTAGAATGGT AGAAGGTGGG GCTGGGACTG GATGAACTGT CTATCCTCCC 
             CTAGAATGGT AGAAGGTGGG GCTGGGACTG GATGAACTGT CTATCCTCCC 
             CTAGAATGGT AGAAGGTGGG GCTGGGACTG GGTGAACTGT CTATCCTCCC 
             CTAGAATGGT AGAAGGTGGG GCTGGGACTG GGTGAACTGT CTATCCTCCC 
             CTAGAATGGT AGAAGGTGGG GCTGGGACTG GGTGAACTGT CTATCCTCCC 
             CTAGAATGGT AGAAGGTGGG GCTGGGACTG GATGAACTGT CTATCCTCCC 
             CTAGAATGGT AGAAGGTGGG GCTGGGACTG GATGAACTGT CTATCCTCCC 
             CTAGAATGGT AGAAGGTGGG GCTGGGACTG GGTGAACTGT CTATCCTCCC 
             CTAGAATGGT AGAAGGTGGG GCTGGGACTG GGTGAACTGT CTATCCTCCC 
             CTAGAATGGT AGAAGGTGGG GCTGGGACTG GATGAACTGT CTATCCTCCC 
             CTAGAATGGT AGAAGGTGGG GCTGGGACTG GGTGAACTGT CTATCCTCCC 
             CTAGAATGGT AGAAGGTGGG GCTGGGACTG GATGGACTGT CTATCCTCCC 
             CTAGAATGGT AGAAGGTGGG GCTGGGACTG GATGAACTGT CTATCCTCCC 
             CTAGAATGGT AGAAGGTGGG GCTGGGACTG GGTGAACTGT CTATCCTCCC 
             CTAGAATGGT AGAAGGTGGG GCTGGGACTG GATGAACTGT CTATCCTCCC 
             CTAGAATGGT AGAAGGTGGG GCTGGGACTG GATGAACTGT CTATCCTCCC 
             CTAGAATGGT AGAAGGTGGG GCTGGGACTG GATGAACTGT CTATCCTCCC 
             CTAGAATGGT AGAAGGTGGG GCTGGGACTG GGTGAACTGT CTATCCTCCC 
             CTAGAATGGT AGAAGGTGGG GCTGGGACTG GATGAACTGT CTATCCTCCC 
             CTAGAATGGT AGAAGGTGGG GCTGGGACTG GATGAACTGT CTATCCTCCC 
             CTAGAATGGT AGAAGGTGGG GCTGGGACTG GATGAACTGT CTATCCTCCC 
             CTAGAATGGT AGAAGGTGGG GCTGGGACTG GGTGAACTGT CTATCCTCCC 
             CTAGAATGGT AGAAGGTGGG GCTGGGACTG GATGAACTGT CTATCCTCCC 
             CTAGAATGGT AGAAGGTGGG GCTGGGACTG GATGAACTGT CTATCCTCCC 
             CTAGAATGGT AGAAGGTGGG GCTGGGACTG GATGAACTGT CTATCCTCCC 
             CTAGAATGGT AGAAGGTGGG GCTGGGACTG GATGAACTGT CTATCCTCCC 
             CTAGAATGGT AGAAGGTGGG GCTGGGACTG GGTGAACTGT CTATCCTCCC 
             CTAGAATGGT AGAAGGTGGG GCTGGGACTG GGTGAACTGT CTATCCTCCC 
             CTAGAATGGT AGAAGGTGGG GCTGGGACTG GATGAACTGT CTATCCTCCC 
             CTAGAATGGT AGAAGGTGGG GCTGGGACTG GGTGAACTGT CTATCCTCCC 
             CTAGAATGGT AGAAGGTGGG GCTGGGACTG GATGAACTGT CTATCCTCCC 
             CTAGAATGGT AGAAGGTGGG GCTGGGACTG GATGAACTGT CTATCCTCCC 
             CTAGAATGGT AGAAGGTGGG GCTGGGACTG GATGAACTGT CTATCCTCCC 
             CTAGAATGGT AGAAGGTGGG GCTGGGACTG GGTGAACTGT CTATCCTCCC 
             CTAGAATGGT AGAAGGTGGG GCTGGGACTG GATGAACTGT CTATCCTCCC 
             CTAGAATGGT AGAAGGTGGG GCTGGGACTG GATGAACTGT CTATCCTCCC 
             CTAGAATGGT AGAAGGTGGG GCTGGGACTG GGTGAACTGT CTATCCTCCC 
             CTAGAATGGT AGAAGGTGGG GCTGGAACTG GATGAACTGT CTATCCTCCC 
             CTAGAATGGT AGAAGGTGGG GCTGGGACTG GATGAACTGT CTATCCTCCC 
             CTAGAATGGT AGAAGGTGGG GCTGGGACTG GATGAACTGT CTATCCTCCC 
             CTAGAATGGT AGAAGGTGGG GCTGGGACTG GATGAACTGT CTATCCTCCC 
             CTAGAATGGT AGAAGGTGGG GCTGGGACTG GATGAACTGT CTATCCTCCC 
             CTAGAATGGT AGAAGGTGGG GCTGGGACTG GATGAACTGT CTATCCTCCC 
             CTAGAATGGT AGAAGGTGGG GCTGGGACTG GGTGAACTGT CTATCCTCCT 
             CTAGAATGGT AGAAGGTGGG GCTGGGACTG GGTGAACTGT CTATCCTCCT 
             CTAGAATGGT AGAAGGTGGG GCTGGGACTG GATGAACTGT CTATCCTCCC 
             CTAGAATGGT AGAAGGTGGG GCTGGGACTG GATGAACTGT CTACCCTCCC 
             CTAGAATGGT AGAAGGTGGG GCTGGGACTG GATGAACTGT CTATCCTCCC 
             CTAGAATGGT AGAAGGTGGG GCTGGGACTG GATGAACTGT CTATCCTCCC 
             CTAGAATGGT AGAAGGTGGG GCTGGGACTG GATGAACTGT CTATCCTCCC 
             CTAGAATGGT AGAAGGTGGG GCTGGGACTG GATGAACTGT CTATCCTCCC 
             CTAGAATGGT AGAAGGTGGG GCTGGGACTG GATGAACTGT CTATCCTCCC 
             CTAGAATGGT AGAAGGTGGG GCTGGGACTG GGTGAACTGT CTATCCTCCC 
             CTAGAATGGT AGAAGGTGGG GCTGGGACTG GATGAACTGT CTATCCTCCC 
             CTAGAATGGT AGAAGGTGGG GCTGGGACTG GGTGAACTGT CTATCCTCCC 
             CTAGAATGGT AGAAGGTGGG GCTGGGACTG GATGAACTGT CTATCCTCCC 
             CTAGAATGGT AGAAGGTGGG GCTGGGACTG GATGAACTGT CTATCCTCCC 
             CTAGAATGGT AGAAGGTGGG GCTGGGACTG GATGAACTGT CTATCCTCCA 
             CTAGAATGGT AGAAGGTGGG GCTGGGACTG GATGGACTGT TTATCCTCCC 
             CTAGAATGGT AGAAGGTGGG GCTGGGACTG GATGAACTGT CTATCCTCCC 
             CTAGAATGGT AGAAGGTGGG GCTGGGACTG GATGAACTGT CTATCCTCCC 
             CTAGAATGGT AGAAGGTGGG GCTGGGACTG GATGAACTGT CTATCCTCCC 
             CTAGAATGGT AGAAGGTGGG GCTGGGACTG GATGAACTGT CTATCCTCCC 
             CTAGAATGGT AGAAGGTGGG GCTGGGACTG GGTGAACTGT CTATCCTCCC 
             CTAGAATGGT AGAAGGTGGG GCTGGGACTG GGTGAACTGT CTATCCTCCC 
             CTAGAATGGT AGAAGGTGGG GCTGGGACTG GATGAACTGT CTATCCTCCC 
             CTAGAATGGT AGAAGGTGGG GCTGGGACTG GATGAACTGT CTATCCTCCC 
             CTAGAATGGT AGAAGGTGGG GCTGGGACTG GATGAACTGT CTATCCTCCC 
             CTAGAATGGT AGAAGGTGGG GCTGGGACTG GATGAACTGT CTATCCTCCC 
             CTAGAATGGT AGAAGGTGGG GCTGGGACTG GATGAACTGT CTATCCTCCC 
             CTAGAATGGT AGAAGGTGGA GCTGGGACTG GATGAACTGT CTATCCTCCC 
             CTAGAATGGT AGAAGGTGGG GCTGGGACTG GATGAACTGT CTATCCTCCC 
             CTAGAATGGT AGAAGGTGGG GCTGGGACTG GGTGAACTGT CTATCCTCCC 
             CTAGAATGGT AGAAGGTGGG GCTGGGACTG GATGAACTGT CTATCCTCCC 
             CTAGAATGGT AGAAGGTGGG GCTGGAACTG GATGAACTGT CTATCCTCCC 
             CTAGAATGGT AGAAGGTGGG GCTGGGACTG GGTGAACTGT CTATCCTCCC 
             CTAGAATGGT AGAAGGTGGG GCTGGGACTG GGTGAACTGT CTATCCTCCC 
             CTAGAATGGT AGAAGGTGGG GCTGGGACTG GATGAACTGT CTATCCTCCC 
             CTAGAATGGT AGAAGGTGGG GCTGGGACTG GATGAACTGT CTATCCTCCC 
             CTAGAATGGT AGAAGGTGGG GCTGGGACTG GGTGAACTGT CTATCCTCCC 
             CTAGAATGGT AGAAGGTGGG GCTGGGACTG GATGAACTGT CTATCCTCCC 
             CTAGAATGGT AGAAGGTGGG GCTGGGACTG GGTGAACTGT CTATCCTCCC 
             CTAGAATGGT AGAAGGTGGG GCTGGGACTG GGTGAACTGT CTATCCTCCC 
             CTAGAATGGT AGAAGGTGGG GCTGGGACTG GATGAACTGT CTATCCTCCC 
             CTAGAATGGT AGAAGGTGGG GCTGGGACTG GATGAACTGT CTATCCTCCC 
             CTAGAATGGT AGAAGGTGGG GCTGGGACTG GATGAACTGT CTATCCTCCC 
             CTAGAATGGT AGAAGGTGGG GCTGGGACTG GGTGAACTGT CTATCCTCCC 
             CTAGAATGGT AGAAGGTGGG GCTGGGACTG GATGAACTGT CTATCCTCCC 
             CTAGAATGGT AGAAGGTGGG GCTGGGACTG GATGAACTGT CTATCCTCCC 
             CTAGAATGGT AGAAGGTGGG GCTGGGACTG GGTGAACTGT CTATCCTCCC 
             CTAGAATGGT AGAAGGTGGG GCTGGGACTG GATGAACTGT CTATCCTCCC 
             CTAGAATGGT AGAAGGTGGG GCTGGGACTG GATGAACTGT CTATCCTCCC 
             CTAGAATGGT AGAAGGTGGG GCTGGGACTG GATGGACTGT CTATCCTCCC 
             CTAGAATGGT AGAAGGTGGG GCTGGGACTG GATGGACTGT CTATCCTCCC 
             CTAGAATGGT AGAAGGTGGG GCTGGGACTG GATGAACTGT CTATCCTCCC 
             CTAGAATGGT AGAAGGTGGG GCTGGGACTG GATGAACTGT CTATCCTCCC 
             CTAGAATGGT AGAAGGTGGG GCTGGGACTG GATGAACTGT CTATCCTCCC 
             CTAGAATGGT AGAAGGTGGG GCTGGGACTG GGTGAACTGT CTATCCTCCC 
             CTAGAATGGT AGAAGGTGGG GCTGGGACTG GATGAACTGT CTATCCTCCC 
             CTAGAATGGT AGAAGGTGGG GCTGGGACTG GATGGACTGT CTATCCTCCC 
             CTAGAATGGT AGAAGGTGGG GCTGGGACTG GGTGAACTGT CTATCCTCCC 
             CTAGAATGGT AGAAGGTGGG GCTGGGACTG GGTGAACTGT CTATCCTCCC 
             CTAGAATGGT AGAAGGTGGG GCTGGGACTG GATGAACTGT CTATCCTCCC 
             CTAGAATGGT AGAAGGTGGG GCTGGGACTG GGTGAACTGT CTATCCTCCC 
             CTAGAATGGT AGAAGGTGGG GCTGGGACTG GATGAACTGT CTATCCTCCC 
             CTAGAATGGT AGAAGGTGGG GCTGGGACTG GGTGAACTGT CTATCCTCCC 
             CTAGAATGGT AGAAGGTGGG GCTGGGACTG GATGAACTGT CTATCCCCCC 
             CTAGAATGGT AGAAGGTGGG GCTGGAACTG GATGAACTGT CTATCCTCCC 
             CTAGAATGGT AGAAGGTGGG GCTGGGACTG GATGAACTGT CTATCCCCCC 
             CTAGAATGGT AGAAGGTGGG GCTGGGACTG GGTGAACTGT CTATCCTCCC 
             CTAGAATGGT AGAAGGTGGG GCTGGGACTG GATGAACTGT CTATCCTCCC 
             CTAGAATGGT AGAAGGTGGG GCTGGGACTG GGTGAACTGT CTATCCTCCC 
             CTAGAATGGT AGAAGGTGGG GCTGGGACTG GGTGAACTGT CTATCCTCCC 
             CTAGAATGGT AGAAGGTGGG GCTGGGACTG GATGAACTGT CTATCCTCCC 
             CTAGAATGGT AGAAGGTGGG GCTGGGACTG GGTGAACTGT CTATCCTCCC 
             CTAGAATGGT AGAAGGTGGG GCTGGGACTG GGTGAACTGT CTATCCTCCC 
             CTAGAATGGT AGAAGGTGGG GCTGGGACTG GATGAACTGT CTATCCTCCC 
             CTAGAATGGT AGAAGGTGGG GCTGGGACTG GATGAACTGT CTATCCTCCC 
             CTAGAATGGT AGAAGGTGGG GCTGGGACTG GATGAACTGT CTATCCTCCC 
             CTAGAATGGT AGAAGGTGGG GCTGGGACTG GGTGAACTGT CTATCCTCCC 
             CTAGAATGGT AGAAGGTGGG GCTGGGACTG GGTGAACTGT CTATCCTCCC 
             CTAGAATGGT AGAAGGTGGG GCTGGGACTG GATGAACTGT CTATCCTCCC 
             CTAGAATGGT AGAAGGTGGG GCTGGGACTG GGTGAACTGT CTATCCTCCC 
             CTAGAATGGT AGAAGGTGGG GCTGGGACTG GATGAACTGT CTATCCTCCC 
             CTAGAATGGT AGAAGGTGGG GCTGGGACTG GGTGAACTGT CTATCCTCCC 
             CTAGAATGGT AGAAGGTGGG GCTGGAACTG GATGAACTGT CTATCCTCCC 
             CTAGAATGGT AGAAGGTGGG GCTGGGACTG GGTGAACTGT CTATCCTCCC 
             CTAGAATGGT AGAAGGTGGG GCTGGGACTG GGTGAACTGT CTATCCTCCC 
             CTAGAATGGT AGAAGGTGGG GCTGGGACTG GGTGAACTGT CTATCCTCCC 
             CTAGAATGGT AGAAGGTGGG GCTGGGACTG GATGAACTGT CTATCCTCCC 
             CTAGAATGGT AGAAGGTGGG GCTGGGACTG GATGAACTGT CTATCCTCCC 

             TTGAGGGGAC CAATTGCTCA TGCGGGGGCC TCGGTAGATC TTGTTATTTT 
             TTGAGGGGAC CAATTGCTCA CGCGGGGGCC TCGGTAGATC TTGTTATTTT 
             TTGAGGGGAC CAATTGCTCA TGCGGGGGCC TCGGTAGATC TTGTTATTTT 
             TTGAGGGGAC CAATTGCTCA CGCGGGGGCC TCGGTAGATC TTGTTATTTT 
             TTGAGGGGAC CAATTGCTCA TGCGGGGGCC TCGGTAGATC TTGTTATTTT 
             TTGAGGGGAC CAATTGCTCA TGCGGGGGCT TCGGTAGATC TTGTTATTTT 
             TTGAGGGGAC CAATTGCTCA TGCGGGGGCC TCGGTAGATC TTGTTATTTT 
             TTGAGGGGAC CAATTGCTCA TGCGGGGGCC TCGGTAGATC TTGTTATTTT 
             TTGAGGGGAC CAATTGCTCA TGCGGGGGCC TCGGTAGATC TTGTTATTTT 
             TTGAGGGGAC CAATTGCTCA TGCGGGGGCC TCGGTAGATC TTGTTATTTT 
             TTGAGGGGAC CAATTGCTCA TGCGGGGGCC TCGGTAGATC TTGTTATTTT 
             TTGAGGGGAC CAATTGCTCA TGCGGGGGCC TCGGTAGATC TTGTTATTTT 
             TTGAGGGGAC CAATTGCTCA TGCGGGGGCC TCGGTAGATC TTGTTATTTT 
             TTGAGGGGAC CAATTGCTCA TGCGGGGGCC TCGGTAGATC TTGTTATTTT 
             TTGAGGGGAC CAATTGCTCA TGCGGGGGCC TCGGTAGATC TTGTTATTTT 
             TTGAGGGGAC CAATTGCTCA TGCGGGGGCC TCGGTAGATC TTGTTATTTT 
             TTGAGGGGAC CAATTGCTCA CGCGGGGGCC TCGGTAGATC TTGTTATTTT 
             TTGAGGGGAC CAATTGCTCA CGCGGGGGCC TCGGTAGATC TTGTTATTTT 
             TTGAGGGGAC CAATTGCTCA TGCGGGGGCC TCGGTAGATC TTGTTATTTT 
             TTGAGGGGAC CAATTGCTCA CGCGGGGGCC TCGGTAGATC TTGTTATTTT 
             TTGAGGGGAC CAATTGCTCA TGCGGGGGCC TCGGTAGATC TTGTTATTTT 
             TTGAGGGGAC CAATTGCTCA TGCGGGGGCC TCGGTAGATC TTGTTATTTT 
             TTGAGGGGAC CAATTGCTCA CGCGGGGGCC TCGGTAGATC TTGTTATTTT 
             TTGAGGGGAC CAATTGCTCA CGCGGGGGCC TCGGTAGATC TTGTTATTTT 
             TTGAGGGGAC CAATTGCTCA TGCGGGGGCC TCGGTAGATC TTGTTATTTT 
             TTGAGGGGAC CAATTGCTCA TGCGGGGGCC TCGGTAGATC TTGTTATTTT 
             TTGAGGGGAC CAATTGCTCA TGCGGGGGCC TCGGTAGATC TTGTTATTTT 
             TTGAGGGGAC CAATTGCTCA TGCGGGGGCC TCGGTAGATC TTGTTATTTT 
             TTGAGGGGAC CAATTGCTCA CGCGGGGGCC TCGGTAGATC TTGTTATTTT 
             TTGAGGGGAC CAATTGCTCA TGCGGGGGCC TCGGTAGATC TTGTTATTTT 
             TTGAGGGGAC CAATTGCTCA TGCGGGGGCC TCGGTAGATC TTGTTATTTT 
             TTGAGGGGAC CAATTGCTCA TGCGGGGGCC TCGGTAGATC TTGTTATTTT 
             TTGAGGGGAC CAATTGCTCA TGCGGGGGCC TCGGTAGATC TTGTTATTTT 
             TTGAGGGGAC CAATTGCTCA CGCGGGGGCC TCGGTAGATC TTGTTATTTT 
             TTGAGGGGAC CAATTGCTCA TGCGGGGGCC TCGGTAGATC TTGTTATTTT 
             TTGAGGGGAC CAATTGCTCA TGCGGGGGCC TCGGTAGATC TTGTTATTTT 
             TTGAGGGGAC CAATTGCTCA TGCGGGGGCC TCGGTAGATC TTGTTATTTT 
             TTGAGGGGAC CAATTGCTCA TGCGGGGGCC TCGGTAGATC TTGTTATTTT 
             TTGAGGGGAC CAATTGCTCA TGCGGGGGCC TCGGTAGATC TTGTTATTTT 
             TTGAGGGGAC CAATTGCTCA TGCGGGGGCC TCGGTAGATC TTGTTATTTT 
             TTGAGGGGAC CAATTGCTCA TGCGGGGGCC TCGGTAGATC TTGTTATTTT 
             TTGAGGGGAC CAATTGCTCA TGCGGGGGCC TCGGTAGATC TTGTTATTTT 
             TTGAGGGGAC CAATTGCTCA CGCGGGGGCC TCGGTAGATC TTGTTATTTT 
             TTGAGGGGAC CAATTGCTCA TGCGGGGGCC TCGGTAGATC TTGTTATTTT 
             TTGAGGGGAC CAATTGCTCA TGCGGGGGCC TCGGTAGATC TTGTTATTTT 
             TTGAGGGGAC CAATTGCTCA CGCGGGGGCC TCGGTAGATC TTGTTATTTT 
             TTGAGGGGAC CAATTGCTCA TGCGGGGGCC TCGGTAGATC TTGTTATTTT 
             TTGAGGGGAC CAATTGCTCA TGCGGGGGCC TCGGTAGATC TTGTTATTTT 
             TTGAGGGGAC CAATTGCTCA TGCGGGGGCC TCGGTAGATC TTGTTATTTT 
             TTGAGGGGAC CAATTGCTCA TGCGGGGGCC TCGGTAGATC TTGTTATTTT 
             TTGAGGGGAC CAATTGCTCA TGCGGGGGCC TCGGTAGATC TTGTTATTTT 
             TTGAGGGGAC CAATTGCTCA TGCGGGGGCC TCGGTAGATC TTGTTATTTT 
             TTGAGGGGAC CAATTGCTCA TGCGGGGGCC TCGGTAGATC TTGTTATTTT 
             TTGAGGGGAC CAATTGCTCA TGCGGGGGCC TCGGTAGATC TTGTTATTTT 
             TTGAGGGGAC CAATTGCTCA TGCGGGGGCC TCGGTAGATC TTGTTATTTT 
             TTGAGGGGAC CAATTGCTCA TGCGGGGGCC TCGGTAGATC TTGTTATTTT 
             TTGAGGGGAC CAATTGCTCA TGCGGGGGCC TCGGTAGATC TTGTTATTTT 
             TTGAGGGGAC CAATTGCTCA TGCGGGGGCC TCGGTAGATC TTGTTATTTT 
             TTGAGGGGAC CAATTGCTCA TGCGGGGGCC TCGGTAGATC TTGTTATTTT 
             TTGAGGGGAC CAATTGCTCA TGCGGGGGCC TCGGTAGATC TTGTTATTTT 
             TTGAGGGGAC CAATTGCTCA CGCGGGGGCC TCGGTAGATC TTGTTATTTT 
             TTGAGGGGAC CAATTGCTCA CGCGGGGGCC TCGGTAGATC TTGTTATTTT 
             TTGAGGGGAC CAATTGCTCA TGCGGGGGCC TCGGTAGATC TTGTTATTTT 
             TTGAGGGGAC CAATTGCTCA CGCGGGGGCC TCGGTAGATC TTGTTATTTT 
             TTGAGGGGAC CAATTGCTCA TGCGGGGGCC TCGGTAGATC TTGTTATTTT 
             TTGAGGGGAC CAATTGCTCA TGCGGGGGCC TCGGTAGATC TTGTTATTTT 
             TTGAGGGGAC CAATTGCTCA TGCGGGGGCC TCGGTAGATC TTGTTATTTT 
             TTGAGGGGAC CAATTGCTCA TGCGGGGGCC TCGGTAGATC TTGTTATTTT 
             TTGAGGGGAC CAATTGCTCA TGCGGGGGCC TCGGTAGATC TTGTTATTTT 
             TTGAGGGGAC CAATTGCTCA TGCGGGGGCC TCGGTAGATC TTGTTATTTT 
             TTGAGGGGAC CAATTGCTCA TGCGGGGGCC TCGGTAGATC TTGTTATTTT 
             TTGAGGGGAC CAATTGCTCA TGCGGGGGCC TCGGTAGATC TTGTTATTTT 
             TTGAGGGGAC CAATTGCTCA TGCGGGGGCC TCGGTAGATC TTGTTATTTT 
             TTGAGGGGAC CAATTGCTCA TGCGGGGGCC TCGGTAGATC TTGTTATTTT 
             TTGAGGGGAC CAATTGCTCA TGCGGGGGCC TCGGTAGATC TTGTTATTTT 
             TTGAGGGGAC CAATTGCTCA TGCGGGGGCC TCGGTAGATC TTGTTATTTT 
             TTGAGGGGAC CAATTGCTCA TGCGGGGGCC TCGGTAGATC TTGTTATTTT 
             TTGAGGGGAC CAATTGCTCA TGCGGGGGCC TCGGTAGATC TTGTTATTTT 
             TTGAGGGGAC CAATTGCTCA TGCGGGGGCC TCGGTAGATC TTGTTATTTT 
             TTGAGGGGAC CAATTGCTCA TGCGGGGGCC TCGGTAGATC TTGTTATTTT 
             TTGAGGGGAC CAATTGCTCA TGCGGGGGCC TCGGTAGATC TTGTTATTTT 
             TTGAGGGGAC CAATTGCTCA CGCGGGGGCC TCGGTAGATC TTGTTATTTT 
             TTGAGGGGAC CAATTGCTCA TGCGGGGGCC TCGGTAGATC TTGTTATTTT 
             TTGAGGGGAC CAATTGCTCA TGCGGGGGCC TCGGTAGATC TTGTTATTTT 
             TTGAGGGGAC CAATTGCTCA TGCGGGGGCC TCGGTAGATC TTGTTATTTT 
             TTGAGGGGAC CAATTGCTCA TGCGGGGGCC TCGGTAGATC TTGTTATTTT 
             TTGAGGGGAC CAATTGCTCA TGCGGGGGCC TCGGTAGATC TTGTTATTTT 
             TTGAGGGGAC CAATTGCTCA TGCGGGGGCC TCGGTAGATC TTGTTATTTT 
             TTGAGGGGAC CAATTGCTCA TGCGGGGGCC TCGGTAGATC TTGTTATTTT 
             TTGAGGGGAC CAATTGCTCA TGCGGGGGCC TCGGTAGATC TTGTTATTTT 
             TTGAGGGGAC CAATTGCTCA TGCGGGGGCC TCGGTAGATC TTGTTATTTT 
             TTGAGGGGAC CAATTGCTCA TGCGGGGGCC TCGGTAGATC TTGTTATTTT 
             TTGAGGGGAC CAATTGCTCA TGCGGGGGCC TCGGTAGATC TTGTTATTTT 
             TTGAGGGGAC CAATTGCTCA TGCGGGGGCC TCGGTAGATC TTGTTATTTT 
             TTGAGGGGAC CAATTGCTCA TGCGGGGGCC TCGGTAGATC TTGTTATTTT 
             TTGAGGGGAC CAATTGCTCA TGCGGGGGCC TCGGTAGATC TTGTTATTTT 
             TTGAGGGGAC CAATTGCTCA TGCGGGGGCC TCGGTAGATC TTGTTATTTT 
             TTGAGGGGAC CAATTGCTCA TGCGGGGGCC TCGGTAGATC TTGTTATTTT 
             TTGAGGGGAC CAATTGCTCA TGCGGGGGCC TCGGTAGATC TTGTTATTTT 
             TTGAGGGGAC CAATTGCTCA TGCGGGGGCC TCGGTAGATC TTGTTATTTT 
             TTGAGGGGAC CAATTGCTCA TGCGGGGGCC TCGGTAGATC TTGTTATTTT 
             TTGAGGGGAC CAATTGCTCA TGCGGGGGCC TCGGTAGATC TTGTTATTTT 
             TTGAGGGGAC CAATTGCTCA TGCGGGGGCC TCGGTAGATC TTGTTATTTT 
             TTGAGGGGAC CAATTGCTCA TGCGGGGGCC TCGGTAGATC TTGTTATTTT 
             TTGAGGGGAC CAATTGCTCA TGCGGGGGCC TCGGTAGATC TTGTTATTTT 
             TTGAGGGGAC CAATTGCTCA TGCGGGGGCC TCGGTAGATC TTGTTATTTT 
             TTGAGGGGAC CAATTGCTCA CGCGGGGGCC TCGGTAGATC TTGTTATTTT 
             TTGAGGGGAC CAATTGCTCA TGCGGGGGCC TCGGTAGATC TTGTTATTTT 
             TTGAGGGGAC CAATTGCTCA TGCGGGGGCC TCGGTAGATC TTGTTATTTT 
             TTGAGGGGAC CAATTGCTCA TGCGGGGGCC TCGGTAGATC TTGTTATTTT 
             TTGAGGGGAC CAATTGCTCA TGCGGGGGCC TCGGTAGATC TTGTTATTTT 
             TTGAGGGGAC CAATTGCTCA TGCGGGGGCC TCGGTAGATC TTGTTATTTT 
             TTGAGGGGAC CAATTGCTCA TGCGGGGGCC TCGGTAGATC TTGTTATTTT 
             TTGAGGGGAC CAATTGCTCA TGCGGGGGCC TCGGTAGATC TTGTTATTTT 
             TTGAGGGGAC CAATTGCTCA TGCGGGGGCC TCGGTAGATC TTGTTATTTT 
             TTGAGGGGAC CAATTGCTCA TGCGGGGGCC TCGGTAGATC TTGTTATTTT 
             TTGAGGGGAC CAATTGCTCA TGCGGGGGCC TCGGTAGATC TTGTTATTTT 
             TTGAGGGGAC CAATTGCTCA TGCGGGGGCC TCGGTAGATC TTGTTATTTT 
             TTGAGGGGAC CAATTGCTCA CGCGGGGGCC TCGGTAGATC TTGTTATTTT 
             TTGAGGGGAC CAATTGCTCA TGCGGGGGCC TCGGTAGATC TTGTTATTTT 
             TTGAGGGGAC CAATTGCTCA TGCGGGGGCC TCGGTAGATC TTGTTATTTT 
             TTGAGGGGAC CAATTGCTCA TGCGGGGGCC TCGGTAGATC TTGTTATTTT 
             TTGAGGGGAC CAATTGCTCA TGCGGGGGCC TCGGTAGATC TTGTTATTTT 
             TTGAGGGGAC CAATTGCTCA TGCGGGGGCC TCGGTAGATC TTGTTATTTT 
             TTGAGGGGAC CAATTGCTCA TGCGGGGGCC TCGGTAGATC TTGTTATTTT 
             TTGAGGGGAC CAATTGCTCA TGCGGGGGCC TCGGTAGATC TTGTTATTTT 
             TTGAGGGGAC CAATTGCTCA TGCGGGGGCC TCGGTAGATC TTGTTATTTT 
             TTGAGGGGAC CAATTGCTCA TGCGGGGGCC TCGGTAGATC TTGTTATTTT 
             TTGAGGGGAC CAATTGCTCA TGCGGGGGCC TCGGTAGATC TTGTTATTTT 
             TTGAGGGGAC CAATTGCTCA TGCGGGGGCC TCGGTAGATC TTGTTATTTT 
             TTGAGGGGAC CAATTGCTCA TGCGGGGGCC TCGGTAGATC TTGTTATTTT 
             TTGAGGGGAC CAATTGCTCA TGCGGGGGCC TCGGTAGATC TTGTTATTTT 
             TTGAGGGGAC CAATTGCTCA TGCGGGGGCC TCGGTAGATC TTGTTATTTT 
             TTGAGGGGAC CAATTGCTCA TGCGGGGGCC TCGGTAGATC TTGTTATTTT 
             TTGAGGGGAC CAATTGCTCA TGCGGGGGCC TCGGTAGATC TTGTTATTTT 
             TTGAGGGGAC CAATTGCTCA CGCGGGGGCC TCGGTAGATC TTGTTATTTT 
             TTGAGGGGAC CAATTGCTCA CGCGGGGGCC TCGGTAGATC TTGTTATTTT 
             TTGAGGGGAC CAATTGCTCA TGCGGGGGCC TCGGTAGATC TTGTTATTTT 
             TTGAGGGGAC CAATTGCTCA TGCGGGGGCC TCGGTAGATC TTGTTATTTT 
             TTGAGGGGAC CAATTGCTCA TGCGGGGGCT TCGGTAGATC TTGTTATTTT 

             CTCGTTGCAT CTTGCCGGAA TGTCTTCTAT TTTAGGGGCT ATTAATTTTA 
             CTCATTGCAT CTTGCCGGAA TGTCTTCTAT TTTAGGGGCT ATTAATTTTA 
             CTCATTGCAT CTTGCCGGAA TGTCTTCTAT TTTAGGGGCT ATTAATTTTA 
             CTCATTGCAT CTTGCCGGAA TGTCTTCTAT TTTAGGGGCT ATTAATTTTA 
             CTCATTGCAT CTTGCCGGAA TGTCTTCTAT TTTAGGGGCT ATTAATTTTA 
             CTCATTGCAT CTTGCCGGAA TGTCTTCTAT TTTAGGGGCT ATTAATTTTA 
             CTCGTTGCAT CTTGCCGGAA TGTCTTCTAT TTTAGGGGCT ATTAATTTTA 
             CTCATTACAT CTTGCCGGAA TGTCTTCTAT TTTAGGGGCT ATTAATTTTA 
             CTCGTTGCAT CTTGCCGGAA TGTCTTCTAT TTTAGGGGCT ATTAATTTTA 
             CTCATTGCAT CTTGCCGGAA TGTCTTCTAT TTTAGGGGCT ATTAATTTTA 
             CTCATTACAT CTTGCCGGAA TGTCTTCTAT TTTAGGGGCT ATTAATTTTA 
             CTCGTTGCAT CTTGCCGGAA TGTCTTCTAT TTTAGGGGCT ATTAATTTTA 
             CTCGTTGCAT CTTGCCGGAA TGTCTTCTAT TTTAGGGGCT ATTAATTTTA 
             CTCGTTGCAT CTTGCCGGAA TGTCTTCTAT TTTAGGGGCT ATTAATTTTA 
             CTCGTTGCAT CTTGCCGGAA TGTCTTCTAT TTTAGGGGCT ATTAATTTTA 
             CTCGTTGCAT CTTGCCGGAA TATCTTCTAT TTTAGGGGCT ATTAATTTTA 
             CTCATTGCAT CTTGCCGGAA TGTCTTCTAT TTTAGGGGCT ATTAATTTTA 
             CTCATTGCAT CTTGCCGGAA TGTCTTCTAT TTTAGGGGCT ATTAATTTTA 
             CTCATTGCAT CTTGCCGGAA TGTCTTCTAT TTTAGGGGCT ATTAATTTTA 
             CTCATTGCAT CTTGCCGGAA TGTCTTCTAT TTTAGGGGCT ATTAATTTTA 
             CTCGTTGCAT CTTGCCGGAA TATCTTCTAT TTTAGGGGCT ATTAATTTTA 
             CTCGTTGCAT CTTGCCGGAA TGTCTTCTAT TTTAGGGGCT ATTAATTTTA 
             CTCATTGCAT CTTGCCGGAA TGTCTTCTAT TTTAGGGGCT ATTAATTTTA 
             CTCATTGCAT CTTGCCGGAA TGTCTTCTAT TTTAGGGGCT ATTAATTTTA 
             CTCGTTGCAT CTTGCCGGAA TGTCTTCTAT TTTAGGGGCT ATTAATTTTA 
             CTCATTGCAT CTTGCCGGAA TGTCTTCTAT TTTAGGGGCT ATTAATTTTA 
             CTCGTTGCAT CTTGCCGGAA TGTCTTCTAT TTTAGGGGCT ATTAATTTTA 
             CTCGTTGCAT CTTGCCGGAA TGTCTTCTAT TTTAGGGGCT ATTAATTTTA 
             CTCATTGCAT CTTGCCGGAA TGTCTTCTAT TTTAGGGGCT ATTAATTTTA 
             CTCATTGCAT CTTGCCGGAA TGTCTTCTAT TTTAGGGGCT ATTAATTTTA 
             CTCGTTGCAT CTTGCCGGAA TGTCTTCTAT TTTAGGGGCT ATTAATTTTA 
             CTCATTGCAT CTTGCCGGAA TGTCTTCTAT TTTAGGGGCT ATTAATTTTA 
             CTCATTGCAT CTTGCCGGAA TGTCTTCTAT TTTAGGGGCT ATTAATTTTA 
             CTCATTGCAT CTTGCCGGAA TGTCTTCTAT TTTAGGGGCT ATTAATTTTA 
             CTCATTGCAT CTTGCCGGAA TGTCTTCTAT TTTAGGGGCT ATTAATTTTA 
             CTCGTTGCAT CTTGCCGGAA TGTCTTCTAT TTTAGGGGCT ATTAATTTTA 
             CTCGTTGCAT CTTGCCGGAA TGTCTTCTAT TTTAGGGGCT ATTAATTTTA 
             CTCGTTGCAT CTTGCCGGAA TGTCTTCTAT TTTAGGGGCT ATTAATTTTA 
             CTCGTTGCAT CTTGCCGGAA TGTCTTCTAT TTTAGGGGCT ATTAATTTTA 
             CTCATTGCAT CTTGCCGGAA TGTCTTCTAT TTTAGGGGCT ATTAATTTTA 
             CTCGTTGCAT CTTGCCGGAA TATCTTCTAT TTTAGGGGCT ATTAATTTTA 
             CTCATTGCAT CTTGCCGGAA TGTCTTCTAT TTTAGGGGCT ATTAATTTTA 
             CTCATTGCAT CTTGCCGGAA TGTCTTCTAT TTTAGGGGCT ATTAATTTTA 
             CTCATTGCAT CTTGCCGGAA TGTCTTCTAT TTTAGGGGCT ATTAATTTTA 
             CTCATTGCAT CTTGCCGGAA TGTCTTCTAT TTTAGGGGCT ATTAATTTTA 
             CTCATTGCAT CTTGCCGGAA TGTCTTCTAT TTTAGGGGCT ATTAATTTTA 
             CTCATTGCAT CTTGCCGGAA TGTCTTCTAT TTTAGGGGCT ATTAATTTTA 
             CTCGTTGCAT CTTGCCGGAA TGTCTTCTAT TTTAGGGGCT ATTAATTTTA 
             CTCATTGCAT CTTGCCGGAA TGTCTTCTAT TTTAGGGGCT ATTAATTTTA 
             CTCGTTGCAT CTTGCTGGAA TGTCTTCTAT TTTAGGGGCT ATTAATTTTA 
             CTCATTGCAT CTTGCCGGAA TGTCTTCTAT TTTAGGGGCT ATTAATTTTA 
             CTCGTTGCAT CTTGCCGGAA TGTCTTCTAT TTTAGGGGCT ATTAATTTTA 
             CTCGTTGCAT CTTGCCGGAA TGTCTTCTAT TTTAGGGGCT ATTAATTTTA 
             CTCGTTGCAT CTTGCCGGAA TGTCTTCTAT TTTAGGGGCT ATTAATTTTA 
             CTCATTGCAT CTTGCCGGAA TGTCTTCTAT TTTAGGGGCT ATTAATTTTA 
             CTCATTGCAT CTTGCCGGAA TGTCTTCTAT TTTAGGGGCT ATTAATTTTA 
             CTCATTGCAT CTTGCCGGAA TGTCTTCTAT TTTAGGGGCT ATTAATTTTA 
             CTCGTTGCAT CTTGCCGGAA TGTCTTCTAT TTTAGGGGCT ATTAATTTTA 
             CTCGTTGCAT CTTGCCGGAA TGTCTTCTAT TTTAGGGGCT ATTAATTTTA 
             CTCATTGCAT CTTGCCGGAA TGTCTTCTAT TTTAGGGGCT ATTAATTTTA 
             CTCATTGCAT CTTGCCGGAA TGTCTTCTAT TTTAGGGGCT ATTAATTTTA 
             CTCATTGCAT CTTGCCGGAA TGTCTTCTAT TTTAGGGGCT ATTAATTTTA 
             CTCATTGCAT CTTGCCGGAA TGTCTTCTAT TTTAGGGGCT ATTAATTTTA 
             CTCATTGCAT CTTGCCGGAA TGTCTTCTAT TTTAGGGGCT ATTAATTTTA 
             CTCATTGCAT CTTGCCGGAA TGTCTTCTAT TTTAGGGGCT ATTAATTTTA 
             CTCATTGCAT CTTGCCGGAA TGTCTTCTAT TTTAGGGGCT ATTAATTTTA 
             CTCGTTGCAT CTTGCCGGAA TGTCTTCTAT TTTAGGGGCT ATTAATTTTA 
             CTCGTTGCAT CTTGCCGGAA TGTCTTCTAT TTTAGGGGCT ATTAATTTTA 
             CTCATTGCAT CTTGCCGGAA TGTCTTCTAT TTTAGGGGCT ATTAATTTTA 
             CTCATTGCAT CTTGCCGGAA TGTCTTCTAT TTTAGGGGCT ATTAATTTTA 
             CTCATTGCAT CTTGCCGGAA TGTCTTCTAT TTTAGGGGCT ATTAATTTTA 
             CTCATTGCAT CTTGCCGGAA TGTCTTCTAT TTTAGGGGCT ATTAATTTTA 
             CTCGTTGCAT CTTGCCGGAA TGTCTTCTAT TTTAGGGGCT ATTAATTTTA 
             CTCGTTGCAT CTTGCCGGAA TGTCTTCTAT TTTAGGGGCT ATTAATTTTA 
             CTCATTGCAT CTTGCCGGAA TGTCTTCTAT TTTAGGGGCT ATTAATTTTA 
             CTCGTTGCAT CTTGCCGGAA TGTCTTCTAT TTTAGGGGCT ATTAATTTTA 
             CTCATTGCAT CTTGCCGGAA TGTCTTCTAT TTTAGGGGCT ATTAATTTTA 
             CTCATTGCAT CTTGCCGGAA TGTCTTCTAT TTTAGGGGCT ATTAATTTTA 
             CTCATTGCAT CTTGCCGGAA TGTCTTCTAT TTTAGGGGCT ATTAATTTTA 
             CTCATTGCAT CTTGCCGGAA TGTCTTCTAT TTTAGGGGCT ATTAATTTTA 
             CTCGTTGCAT CTTGCCGGAA TGTCTTCTAT TTTAGGGGCT ATTAATTTTA 
             CTCATTGCAT CTTGCCGGAA TGTCTTCTAT TTTAGGGGCT ATTAATTTTA 
             CTCGTTGCAT CTTGCCGGAA TATCTTCTAT TTTAGGGGCT ATTAATTTTA 
             CTCATTGCAT CTTGCCGGAA TGTCTTCTAT TTTAGGGGCT ATTAATTTTA 
             CTCGTTGCAT CTTGCCGGAA TGTCTTCTAT TTTAGGGGCT ATTAATTTTA 
             CTCGTTGCAT CTTGCCGGAA TGTCTTCTAT TTTAGGGGCT ATTAATTTTA 
             CTCGTTGCAT CTTGCCGGAA TGTCTTCTAT TTTAGGGGCT ATTAATTTTA 
             CTCATTGCAT CTTGCCGGAA TGTCTTCTAT TTTAGGGGCT ATTAATTTTA 
             CTCGTTGCAT CTTGCCGGAA TGTCTTCTAT TTTAGGGGCT ATTAATTTTA 
             CTCATTGCAT CTTGCCGGAA TGTCTTCTAT TTTAGGGGCT ATTAATTTTA 
             CTCGTTGCAT CTTGCCGGAA TGTCTTCTAT TTTAGGGGCT ATTAATTTTA 
             CTCGTTGCAT CTTGCCGGAA TGTCTTCTAT TTTAGGGGCT ATTAATTTTA 
             CTCATTGCAT CTTGCCGGAA TGTCTTCTAT TTTAGGGGCT ATTAATTTTA 
             CTCGTTGCAT CTTGCCGGAA TGTCTTCTAT TTTAGGGGCT ATTAATTTTA 
             CTCATTGCAT CTTGCCGGAA TGTCTTCTAT TTTAGGGGCT ATTAATTTTA 
             CTCGTTGCAT CTTGCCGGAA TGTCTTCTAT TTTAGGGGCT ATTAATTTTA 
             CTCATTGCAT CTTGCCGGAA TGTCTTCTAT TTTAGGGGCT ATTAATTTTA 
             CTCGTTGCAT CTTGCCGGAA TGTCTTCTAT TTTAGGGGCT ATTAATTTTA 
             CTCGTTGCAT CTTGCCGGAA TGTCTTCTAT TTTAGGGGCT ATTAATTTTA 
             CTCATTGCAT CTTGCCGGAA TGTCTTCTAT TTTAGGGGCT ATTAATTTTA 
             CTCGTTGCAT CTTGCCGGAA TGTCTTCTAT TTTAGGGGCT ATTAATTTTA 
             CTCGTTGCAT CTTGCCGGAA TATCTTCTAT TTTAGGGGCT ATTAATTTTA 
             CTCGTTGCAT CTTGCCGGAA TATCTTCTAT TTTAGGGGCT ATTAATTTTA 
             CTCGTTGCAT CTTGCCGGAA TATCTTCTAT TTTAGGGGCT ATTAATTTTA 
             CTCATTGCAT CTTGCCGGAA TGTCTTCTAT TTTAGGGGCT ATTAATTTTA 
             CTCGTTGCAT CTTGCCGGAA TATCTTCTAT TTTAGGGGCT ATTAATTTTA 
             CTCATTGCAT CTTGCCGGAA TGTCTTCTAT TTTAGGGGCT ATTAATTTTA 
             CTCATTGCAT CTTGCCGGAA TGTCTTCTAT TTTAGGGGCT ATTAATTTTA 
             CTCGTTGCAT CTTGCCGGAA TATCTTCTAT TTTAGGGGCT ATTAATTTTA 
             CTCGTTGCAT CTTGCCGGAA TGTCTTCTAT TTTAGGGGCT ATTAATTTTA 
             CTCGTTGCAT CTTGCCGGAA TGTCTTCTAT TTTAGGGGCT ATTAATTTTA 
             CTCATTGCAT CTTGCCGGAA TGTCTTCTAT TTTAGGGGCT ATTAATTTTA 
             CTCGTTGCAT CTTGCCGGAA TGTCTTCTAT TTTAGGGGCT ATTAATTTTA 
             CTCGTTGCAT CTTGCCGGAA TGTCTTCTAT TTTAGGGGCT ATTAATTTTA 
             CTCGTTGCAC CTTGCCGGAA TGTCTTCTAT TTTAGGGGCT ATTAATTTTA 
             CTCGTTGCAT CTTGCCGGAA TGTCTTCTAT TTTAGGGGCT ATTAATTTTA 
             CTCATTGCAT CTTGCCGGAA TGTCTTCTAT TTTAGGGGCT ATTAATTTTA 
             CTCATTGCAT CTTGCCGGAA TGTCTTCTAT TTTAGGGGCT ATTAATTTTA 
             CTCATTGCAT CTTGCCGGAA TGTCTTCTAT TTTAGGGGCT ATTAATTTTA 
             CTCATTGCAT CTTGCCGGAA TGTCTTCTAT TTTAGGGGCT ATTAATTTTA 
             CTCGTTGCAT CTTGCCGGAA TGTCTTCTAT TTTAGGGGCT ATTAATTTTA 
             CTCGTTGCAT CTTGCCGGAA TGTCTTCTAT TTTAGGGGCT ATTAATTTTA 
             CTCGTTGCAT CTTGCCGGAA TGTCTTCTAT TTTAGGGGCT ATTAATTTTA 
             CTCGTTGCAT CTTGCCGGAA TGTCTTCTAT TTTAGGGGCT ATTAATTTTA 
             CTCGTTGCAT CTTGCCGGAA TGTCTTCTAT TTTAGGGGCT ATTAATTTTA 
             CTCATTGCAT CTTGCCGGAA TGTCTTCTAT TTTAGGGGCT ATTAATTTTA 
             CTCATTGCAT CTTGCCGGAA TGTCTTCTAT TTTAGGGGCT ATTAATTTTA 
             CTCATTGCAT CTTGCCGGAA TGTCTTCTAT TTTAGGGGCT ATTAATTTTA 
             CTCGTTGCAT CTTGCCGGAA TGTCTTCTAT TTTAGGGGCT ATTAATTTTA 
             CTCGTTGCAT CTTGCCGGAA TGTCTTCTAT TTTAGGGGCT ATTAATTTTA 
             CTCATTGCAT CTTGCCGGAA TGTCTTCTAT TTTAGGGGCT ATTAATTTTA 
             CTCGTTGCAT CTTGCCGGAA TGTCTTCTAT TTTAGGGGCT ATTAATTTTA 
             CTCGTTGCAT CTTGCCGGAA TGTCTTCTAT TTTAGGGGCT ATTAATTTTA 
             CTCGTTGCAT CTTGCCGGAA TGTCTTCTAT TTTAGGGGCT ATTAATTTTA 
             CTCATTGCAT CTTGCCGGAA TGTCTTCTAT TTTAGGGGCT ATTAATTTTA 
             CTCATTGCAT CTTGCCGGAA TGTCTTCTAT TTTAGGGGCT ATTAATTTTA 
             CTCATTGCAT CTTGCCGGAA TGTCTTCTAT TTTAGGGGCT ATTAATTTTA 
             CTCGTTGCAT CTTGCCGGAA TGTCTTCTAT TTTAGGGGCT ATTAATTTTA 
             CTCATTGCAT CTTGCCGGAA TGTCTTCTAT TTTAGGGGCT ATTAATTTTA 
             CTCATTGCAT CTTGCCGGAA TGTCTTCTAT TTTAGGGGCT ATTAATTTTA 

             TTACTACTGT GTTTAATATG CGATCGCCGG GAATGACAAT GGAACGAGTC 
             TTACTACTGT GTTTAATATA CGATCGCCGG GAATGACAAT GGAACGAGTC 
             TTACTACTGT GTTTAATATG CGATCGCCGG GAATGACAAT GGAACGAGTC 
             TTACTACTGT GTTTAATATA CGATCGCCGG GAATGACAAT GGAACGAGTC 
             TTACTACTGT GTTTAATATA CGATCGCCGG GAATGACAAT GGAACGAGTC 
             TTACTACTGT GTTTAATATA CGATCGCCGG GAATGACAAT GGAACGAGTC 
             TTACTACTGT GTTTAATATG CGATCGCCGG GAATGACAAT GGAACGAGTC 
             TTACTACTGT GTTTAATATA CGATCGCCGG GAATGACAAT GGAACGAGTC 
             TTACTACTGT GTTTAATATG CGATCGCCGG GAATGACAAT GGAACGAGTC 
             TTACTACTGT GTTTAATATG CGATCGCCGG GAATGACAAT GGAACGAGTC 
             TTACTACTGT GTTTAATATA CGATCGCCGG GAATGACAAT GGAACGAGTC 
             TTACTACTGT GTTTAATATG CGATCGCCGG GAATGACAAT GGAACGAGTC 
             TTACTACTGT GTTTAATATG CGATCGCCGG GAATGACAAT GGAACGAGTC 
             TTACTACTGT GTTTAATATG CGATCGCCGG GAATGACAAT GGAACGAGTC 
             TTACTACTGT GTTTAATATA CGATCGCCGG GAATGACAAT GGAACGAGTC 
             TTACTACTGT GTTTAATATA CGATCGCCGG GAATGACAAT GGAACGAGTC 
             TTACTACTGT GTTTAATATA CGATCGCCGG GAATGACAAT GGAACGAGTC 
             TTACTACTGT GTTTAATATA CGATCGCCGG GAATGACAAT GGAACGAGTC 
             TTACTACTGT GTTTAATATA CGATCGCCGG GAATGACAAT GGAACGAGTC 
             TTACTACTGT GTTTAATATA CGATCGCCGG GAATGACAAT GGAACGAGTC 
             TTACTACTGT GTTTAATATA CGATCGCCGG GAATGACAAT GGAACGAGTC 
             TTACTACTGT GTTTAATATA CGATCGCCGG GAATGACAAT GGAACGAGTC 
             TTACTACTGT GTTTAATATA CGATCGCCGG GAATGACAAT GGAACGAGTC 
             TTACTACTGT GTTTAATATA CGATCGCCGG GAATGACAAT GGAACGAGTC 
             TTACTACTGT GTTTAATATA CGATCGCCGG GAATGACAAT GGAACGAGTC 
             TTACTACTGT GTTTAATATA CGATCGCCGG GAATGACAAT GGAACGAGTC 
             TTACTACTGT GTTTAATATG CGATCGCCGG GAATGACAAT GGAACGAGTC 
             TTACTACTGT GTTTAATATA CGATCGCCGG GAATGACAAT GGAACGAGTC 
             TTACTACTGT GTTTAATATA CGATCGCCGG GAATGACAAT GGAACGAGTC 
             TTACTACTGT GTTTAATATA CGATCGCCGG GAATGACAAT GGAACGAGTC 
             TTACTACTGT GTTTAATATG CGATCGCCAG GAATGACAAT GGAACGAGTC 
             TTACTACTGT GTTTAATATG CGATCGCCGG GAATGACAAT GGAACGAGTC 
             TTACTACTGT GTTTAACATA CGATCGCCGG GAATGACAAT GGAACGAGTC 
             TTACTACTGT GTTTAATATA CGATCGCCGG GAATGACAAT GGAACGAGTC 
             TTACTACTGT GTTTAACATA CGATCGCCGG GAATGACAAT GGAACGAGTC 
             TTACTACTGT GTTTAATATG CGATCGCCGG GAATGACAAT GGAACGAGTC 
             TTACTACTGT GTTTAATATG CGATCGCCGG GAATGACAAT GGAACGAGTC 
             TTACTACTGT GTTTAATATA CGATCGCCGG GAATGACAAT GGAACGAGTC 
             TTACTACTGT GTTTAATATG CGATCGCCGG GAATGACAAT GGAACGAGTC 
             TTACTACTGT GTTTAATATA CGATCGCCGG GAATGACAAT GGAACGAGTT 
             TTACTACTGT GTTTAATATA CGATCGCCGG GAATGACAAT GGAACGAGTC 
             TTACTACTGT GTTTAATATG CGATCGCCGG GAATGACAAT GGAACGAGTC 
             TTACTACTGT GTTTAATATA CGATCGCCGG GAATGACAAT GGAACGAGTC 
             TTACTACTGT GTTTAATATA CGATCGCCGG GAATGACAAT GGAACGAGTC 
             TTACTACTGT GTTTAATATG CGATCGCCGG GAATGACAAT GGAACGAGTC 
             TTACTACTGT GTTTAATATA CGATCGCCGG GAATGACAAT GGAACGAGTC 
             TTACTACTGT GTTTAATATA CGATCGCCGG GAATGACAAT GGAACGAGTC 
             TTACTACTGT GTTTAATATA CGATCGCCGG GAATGACAAT GGAACGAGTC 
             TTACTACTGT GTTTAATATG CGATCGCCGG GAATGACAAT GGAACGAGTC 
             TTACTACTGT GTTTAATATA CGATCGCCGG GAATGACAAT GGAACGAGTC 
             TTACTACTGT GTTTAATATG CGATCGCCGG GAATGACAAT GGAACGAGTC 
             TTACTACTGT GTTTAATATA CGATCGCCGG GAATGACAAT GGAACGAGTC 
             TTACTACTGT GTTTAATATG CGATCGCCGG GAATGACAAT GGAACGAGTC 
             TTACTACTGT GTTTAATATG CGATCGCCGG GAATGACAAT GGAACGAGTC 
             TTACTACTGT GTTTAATATA CGATCGCCGG GAATGACAAT GGAACGAGTC 
             TTACTACTGT GTTTAATATA CGATCGCCGG GAATGACAAT GGAACGAGTC 
             TTACTACTGT GTTTAATATG CGATCGCCGG GAATGACAAT GGAACGAGTC 
             TTACTACTGT GTTTAATATA CGATCGCCGG GAATGACAAT GGAACGAGTC 
             TTACTACTGT GTTTAATATA CGATCGCCGG GAATGACAAT GGAACGAGTC 
             TTACTACTGT GTTTAATATG CGATCGCCGG GAATGACAAT GGAACGAGTC 
             TTACTACTGT GTTTAATATA CGATCGCCGG GAATGACAAT GGAACGAGTC 
             TTACTACTGT GTTTAATATA CGATCGCCGG GAATGACAAT GGAACGAGTC 
             TTACTACTGT GTTTAATATG CGATCGCCGG GAATGACAAT GGAACGAGTC 
             TTACTACTGT GTTTAATATA CGATCGCCGG GAATGACAAT GGAACGAGTC 
             TTACTACTGT GTTTAATATA CGATCGCCGG GAATGACAAT GGAACGAGTC 
             TTACTACTGT GTTTAATATG CGATCGCCGG GAATGACAAT GGAACGAGTC 
             TTACTACTGT GTTTAATATA CGATCGCCGG GAATGACAAT GGAACGAGTC 
             TTACTACTGT GTTTAATATA CGATCGCCGG GAATGACAAT GGAACGAGTC 
             TTACTACTGT GTTTAATATG CGATCGCCGG GAATGACAAT GGAACGAGTC 
             TTACTACTGT GTTTAATATA CGATCGCCAG GAATGACAAT GGAACGAGTC 
             TTACTACTGT GTTTAATATG CGATCGCCGG GAATGACAAT GGAACGAGTC 
             TTACTACTGT GTTTAATATA CGATCGCCGG GAATGACAAT GGAACGAGTC 
             TTACTACTGT GTTTAATATG CGATCGCCGG GAATGACAAT GGAACGAGTC 
             TTACTACTGT GTTTAATATG CGATCGCCGG GAATGACAAT GGAACGAGTC 
             TTACTACTGT GTTTAATATA CGATCGCCAG GAATGACAAT GGAACGAGTC 
             TTACTACTGT GTTTAATATA CGATCGCCGG GAATGACAAT GGAACGAGTC 
             TTACTACTGT GTTTAATATA CGATCGCCGG GAATGACAAT GGAACGAGTC 
             TTACTACTGT GTTTAATATG CGATCGCCGG GAATGACAAT GGAACGAGTC 
             TTACTACTGT GTTTAATATG CGATCGCCGG GAATGACAAT GGAACGAGTC 
             TTACTACTGT GTTTAATATA CGATCGCCGG GAATGACAAT GGAACGAGTC 
             TTACTACTGT GTTTAATATA CGATCGCCGG GAATGACAAT GGAACGAGTC 
             TTACTACTGT GTTTAATATA CGATCGCCGG GAATGACAAT GGAACGAGTC 
             TTACTACTGT GTTTAATATA CGATCGCCGG GAATGACAAT GGAACGAGTC 
             TTACTACTGT GTTTAATATA CGATCGCCGG GAATGACAAT GGAACGAGTC 
             TTACTACTGT GTTTAATATG CGATCGCCGG GAATGACAAT GGAACGAGTC 
             TTACTACTGT GTTTAATATG CGATCGCCGG GAATGACAAT GGAACGAGTC 
             TTACTACTGT GTTTAATATA CGATCGCCGG GAATGACAAT GGAACGAGTC 
             TTACTACTGT GTTTAATATA CGATCGCCGG GAATGACAAT GGAACGAGTC 
             TTACTACTGT GTTTAATATG CGATCGCCGG GAATGACAAT GGAACGAGTC 
             TTACTACTGT GTTTAATATG CGATCGCCGG GAATGACAAT GGAACGAGTC 
             TTACTACTGT GTTTAATATG CGATCGCCGG GAATGACAAT GGAACGAGTC 
             TTACTACTGT GTTTAATATG CGATCGCCGG GAATGACAAT GGAACGAGTC 
             TTACTACTGT GTTTAATATA CGATCGCCGG GAATGACAAT GGAACGAGTC 
             TTACTACTGT GTTTAATATA CGATCGCCGG GAATGACAAT GGAACGAGTC 
             TTACTACTGT GTTTAATATA CGATCGCCGG GAATGACAAT GGAACGAGTC 
             TTACTACTGT GTTTAATATG CGATCGCCGG GAATGACAAT GGAACGAGTC 
             TTACTACTGT GTTTAATATA CGATCGCCGG GAATGACAAT GGAACGAGTC 
             TTACTACTGT GTTTAATATA CGATCGCCGG GAATGACAAT GGAACGAGTC 
             TTACTACTGT GTTTAATATG CGATCGCCGG GAATGACAAT GGAACGAGTC 
             TTACTACTGT GTTTAATATA CGATCGCCAG GAATGACAAT GGAACGAGTC 
             TTACTACTGT GTTTAATATA CGATCGCCGG GAATGACAAT GGAACGAGTC 
             TTACTACTGT GTTTAATATA CGATCGCCGG GAATGACAAT GGAACGAGTC 
             TTACTACTGT GTTTAATATA CGATCGCCGG GAATGACAAT GGAACGAGTC 
             TTACTACTGT GTTTAATATA CGATCGCCGG GAATGACAAT GGAACGAGTC 
             TTACTACTGT GTTTAATATA CGATCGCCAG GAATGACAAT GGAACGAGTC 
             TTACTACTGT GTTTAATATA CGATCGCCGG GAATGACAAT GGAACGAGTC 
             TTACTACTGT GTTTAATATA CGATCGCCGG GAATGACAAT GGAACGAGTC 
             TTACTACTGT GTTTAATATG CGATCGCCGG GAATGACAAT GGAACGAGTC 
             TTACTACTGT GTTTAATATA CGATCGCCGG GAATGACAAT GGAACGAGTC 
             TTACTACTGT GTTTAATATG CGATCGCCGG GAATGACAAT GGAACGAGTC 
             TTACTACTGT GTTTAATATG CGATCGCCGG GAATGACAAT GGAACGAGTC 
             TTACTACTGT GTTTAATATG CGATCGCCGG GAATGACAAT GGAACGAGTC 
             TTACTACTGT GTTTAATATG CGATCGCCGG GAATGACAAT GGAACGAGTC 
             TTACTACTGT GTTTAATATA CGATCGCCGG GAATGACAAT GGAACGAGTC 
             TTACTACTGT GTTTAATATG CGATCGCCGG GAATGACAAT GGAACGAGTC 
             TTACTACTGT GTTTAATATA CGATCGCCGG GAATGACAAT GGAACGAGTC 
             TTACTACTGT GTTTAATATA CGATCGCCGG GAATGACAAT GGAACGAGTC 
             TTACTACTGT GTTTAATATG CGATCGCCGG GAATGACAAT GGAACGAGTC 
             TTACTACTGT GTTTAATATG CGATCGCCGG GAATGACAAT GGAACGAGTC 
             TTACTACTGT GTTTAATATA CGATCGCCGG GAATGACAAT GGAACGAGTC 
             TTACTACTGT GTTTAATATG CGATCCCCGG GAATGACAAT GGAACGAGTC 
             TTACTACTGT GTTTAATATG CGATCGCCGG GAATGACAAT GGAACGAGTC 
             TTACTACTGT GTTTAATATA CGATCGCCGG GAATGACAAT GGAACGAGTC 
             TTACTACTGT GTTTAATATG CGATCGCCGG GAATGACAAT GGAACGAGTC 
             TTACTACTGT GTTTAATATG CGATCGCCGG GAATGACAAT GGAACGAGTC 
             TTACTACTGT GTTTAATATA CGATCGCCGG GAATAACAAT GGAACGAGTC 
             TTACTACTGT GTTTAACATA CGATCGCCGG GAATGACAAT GGAACGAGTC 
             TTACTACTGT GTTTAATATG CGATCGCCGG GAATGACAAT GGAACGAGTC 
             TTACTACTGT GTTTAATATG CGATCGCCGG GAATGACAAT GGAACGAGTC 
             TTACTACTGT GTTTAATATG CGATCGCCGG GAATGACAAT GGAACGAGTC 
             TTACTACTGT GTTTAATATG CGATCGCCGG GAATGACAAT GGAACGAGTC 
             TTACTACTGT GTTTAATATG CGATCGCCGG GAATGACAAT GGAACGAGTC 
             TTACTACTGT GTTTAATATA CGATCGCCGG GAATGACAAT GGAACGAGTC 
             TTACTACTGT GTTTAATATG CGATCGCCGG GAATGACAAT GGAACGAGTC 
             TTACTACTGT GTTTAATATA CGATCGCCGG GAATGACAAT GGAACGAGTC 
             TTACTACTGT GTTTAATATA CGATCGCCGG GAATGACAAT GGAACGAGTC 
             TTACTACTGT GTTTAATATA CGATCGCCGG GAATGACAAT GGAACGAGTC 
             TTACTACTGT GTTTAATATG CGATCGCCGG GAATGACAAT GGAACGAGTC 
             TTACTACTGT GTTTAATATA CGATCGCCGG GAATGACAAT GGAACGAGTC 
             TTACTACTGT GTTTAATATA CGATCGCCGG GAATGACAAT GGAACGAGTC 

             AACCTTTTTG TTTGGTCTGT TCTCGTAACA GTTTTTTTAC TTTTACTATC 
             AACCTTTTTG TTTGGTCTGT TCTCGTAACA GTTTTTTTAC TTTTACTATC 
             AACCTTTTTG TTTGGTCTGT TCTCGTAACA GTTTTTTTAC TTTTACTATC 
             AACCTTTTTG TTTGGTCTGT TCTCGTAACA GTTTTTTTAC TTTTACTATC 
             AACCTTTTTG TTTGGTCTGT TCTCGTAACA GTTTTTTTAC TTTTACTATC 
             AACCTTTTTG TTTGGTCTGT TCTCGTAACA GTTTTTTTAC TTTTACTATC 
             AACCTTTTTG TTTGGTCTGT TCTCGTAACA GTTTTTTTAC TTTTACTATC 
             AACCTTTTTG TTTGGTCTGT TCTCGTAACA GTTTTTTTAC TTTTACTATC 
             AACCTTTTTG TTTGGTCTGT TCTCGTAACA GTTTTTTTAC TTTTACTATC 
             AACCTTTTTG TTTGGTCTGT TCTCGTAACA GTTTTTTTAC TTTTACTATC 
             AATCTTTTTG TTTGGTCTGT TCTCGTAACA GTTTTTTTAC TTTTACTATC 
             AACCTTTTTG TTTGGTCTGT TCTCGTAACA GTTTTTTTAC TTTTACTATC 
             AACCTTTTTG TTTGGTCTGT TCTCGTAACA GTTTTTTTAC TTTTACTATC 
             AACCTTTTTG TTTGGTCTGT TCTCGTAACA GTTTTTTTAC TTTTACTATC 
             AACCTTTTTG TTTGGTCTGT TCTCGTAACA GTTTTTTTAC TTTTACTATC 
             AACCTTTTTG TTTGGTCTGT TCTCGTAACA GTTTTTTTAC TTTTACTATC 
             AACCTTTTTG TTTGGTCTGT TCTCGTAACA GTTTTTTTAC TTTTACTATC 
             AACCTTTTTG TTTGGTCTGT TCTCGTAACA GTTTTTTTAC TTTTACTATC 
             AACCTTTTTG TTTGGTCTGT TCTCGTAACA GTTTTTTTAC TTTTACTATC 
             AACCTTTTTG TTTGGTCTGT TCTCGTAACA GTTTTTTTAC TTTTACTATC 
             AACCTTTTTG TTTGGTCTGT TCTCGTAACA GTTTTTTTAC TTTTACTATC 
             AACCTTTTTG TTTGGTCTGT TCTCGTAACA GTTTTTTTAC TTTTACTATC 
             AACCTTTTTG TTTGGTCTGT TCTCGTAACA GTTTTTTTAC TTTTACTATC 
             AACCTTTTTG TTTGGTCTGT TCTCGTAACA GTTTTTTTAC TTTTACTATC 
             AACCTTTTTG TTTGGTCTGT TCTCGTAACA GTTTTTTTAC TTTTACTATC 
             AACCTTTTTG TTTGGTCTGT TCTCGTAACA GTTTTTTTAC TTTTACTATC 
             AACCTTTTTG TTTGGTCTGT TCTCGTAACA GTTTTTTTAC TTTTACTATC 
             AACCTTTTTG TTTGGTCTGT TCTCGTAACA GTTTTTTTAC TTTTACTATC 
             AACCTTTTTG TTTGGTCTGT TCTCGTAACA GTTTTTTTAC TTTTACTATC 
             AACCTTTTTG TTTGGTCTGT TCTCGTAACA GTTTTTTTAC TTTTACTATC 
             AACCTTTTTG TTTGGTCTGT TCTCGTAACA GTTTTTTTAC TTTTACTATC 
             AACCTTTTTG TTTGGTCTGT TCTCGTAACA GTTTTTTTAC TTTTACTATC 
             AACCTTTTTG TTTGGTCTGT TCTCGTAACA GTTTTTTTAC TTTTACTATC 
             AACCTTTTTG TTTGGTCTGT TCTCGTAACA GTTTTTTTAC TTTTACTATC 
             AACCTTTTTG TTTGGTCTGT TCTCGTAACA GTTTTTTTAC TTTTACTATC 
             AACCTTTTTG TTTGGTCTGT TCTCGTAACA GTTTTTTTAC TTTTACTATC 
             AACCTTTTTG TTTGGTCTGT TCTCGTAACA GTTTTTTTAC TTTTACTATC 
             AACCTTTTTG TTTGGTCTGT TCTCGTAACA GTTTTTTTAC TTTTACTATC 
             AACCTTTTTG TTTGGTCTGT TCTCGTAACA GTTTTTTTAC TTTTACTATC 
             AACCTTTTTG TTTGGTCTGT TCTCGTAACA GTTTTTTTAC TTTTACTATC 
             AACCTTTTTG TTTGGTCTGT TCTCGTAACA GTTTTTTTAC TTTTGCTATC 
             AACCTTTTTG TTTGGTCTGT TCTCGTAACA GTTTTTTTAC TTTTACTATC 
             AACCTTTTTG TTTGGTCTGT TCTCGTAACA GTTTTTTTAC TTTTACTATC 
             AACCTTTTTG TTTGGTCTGT TCTCGTAACA GTTTTTTTAC TTTTACTATC 
             AACCTTTTTG TTTGGTCTGT TCTCGTAACA GTTTTTTTAC TTTTACTATC 
             AACCTTTTTG TTTGGTCTGT TCTCGTAACA GTTTTTTTAC TTTTACTATC 
             AACCTTTTTG TTTGATCTGT TCTCGTAACA GTTTTTTTAC TTTTACTATC 
             AACCTTTTTG TTTGGTCTGT TCTCGTAACA GTTTTTTTAC TTTTACTATC 
             AACCTTTTTG TTTGGTCTGT TCTCGTAACA GTTTTTTTAC TTTTACTATC 
             AACCTTTTTG TTTGGTCTGT TCTCGTAACA GTTTTTTTAC TTTTACTATC 
             AACCTTTTTG TTTGGTCTGT TCTCGTAACA GTTTTTTTAC TTTTACTATC 
             AATCTTTTTG TTTGGTCTGT TCTAGTAACA GTTTTTTTAC TTTTACTATC 
             AACCTTTTTG TTTGGTCTGT TCTCGTAACA GTTTTTTTAC TTTTACTATC 
             AACCTTTTTG TTTGGTCTGT TCTCGTAACA GTTTTTTTAC TTTTACTATC 
             AACCTTTTTG TTTGGTCTGT TCTCGTAACA GTTTTTTTAC TTTTACTATC 
             AACCTTTTTG TTTGGTCTGT TCTCGTAACA GTTTTTTTAC TTTTACTATC 
             AACCTTTTTG TTTGGTCTGT TCTCGTAACA GTTTTTTTAC TTTTACTATC 
             AACCTTTTTG TTTGGTCTGT TCTCGTAACA GTTTTTTTAC TTTTACTATC 
             AATCTTTTTG TTTGGTCTGT TCTCGTAACA GTTTTTTTAC TTTTACTATC 
             AACCTTTTTG TTTGGTCTGT TCTCGTAACA GTTTTTTTAC TTTTACTATC 
             AACCTTTTTG TTTGGTCTGT TCTCGTAACA GTTTTTTTAC TTTTACTATC 
             AACCTTTTTG TTTGGTCTGT TCTCGTAACA GTTTTTTTAC TTTTACTATC 
             AACCTTTTTG TTTGGTCTGT TCTCGTAACA GTTTTTTTAC TTTTACTATC 
             AACCTTTTTG TTTGGTCTGT TCTCGTAACA GTTTTTTTAC TTTTACTATC 
             AACCTTTTTG TTTGGTCTGT TCTCGTAACA GTTTTTTTAC TTTTACTATC 
             AACCTTTTTG TTTGGTCTGT TCTCGTAACA GTTTTTTTAC TTTTACTATC 
             AACCTTTTTG TTTGGTCTGT TCTCGTAACA GTTTTTTTAC TTCTACTATC 
             AACCTTTTTG TTTGGTCTGT TCTCGTAACA GTTTTTTTAC TTTTACTATC 
             AACCTTTTTG TTTGGTCTGT TCTCGTAACA GTTTTTTTAC TTTTACTATC 
             AATCTTTTTG TTTGGTCTGT TCTCGTAACA GTTTTTTTAC TTTTACTATC 
             AACCTTTTTG TTTGGTCTGT TCTCGTAACA GTTTTTTTAC TTTTACTATC 
             AACCTTTTTG TTTGGTCTGT TCTCGTAACA GTTTTTTTAC TTTTACTATC 
             AACCTTTTTG TTTGGTCTGT TCTCGTAACA GTTTTTTTAC TTTTACTATC 
             AACCTTTTTG TTTGGTCTGT TCTCGTAACA GTTTTTTTAC TTTTACTATC 
             AATCTTTTTG TTTGGTCTGT TCTCGTAACA GTTTTTTTAC TTTTACTATC 
             AACCTTTTTG TTTGGTCTGT TCTCGTAACA GTTTTTTTAC TTTTACTATC 
             AACCTTTTTG TTTGGTCTGT TCTCGTAACA GTTTTTCTAC TTTTACTATC 
             AACCTTTTTG TTTGGTCTGT TCTCGTAACA GTTTTTTTAC TTTTACTATC 
             AACCTTTTTG TTTGGTCTGT TCTCGTAACA GTTTTTTTAC TTTTACTATC 
             AACCTTTTTG TTTGGTCTGT TCTCGTAACA GTTTTTTTAC TTTTACTATC 
             AACCTTTTTG TTTGGTCTGT TCTCGTAACA GTTTTTTTAC TTTTACTATC 
             AACCTTTTTG TTTGGTCTGT TCTCGTAACA GTTTTTTTAC TTTTACTATC 
             AACCTTTTTG TTTGGTCTGT TCTCGTAACA GTTTTTTTAC TTTTACTATC 
             AACCTTTTTG TTTGATCTGT TCTCGTAACA GTTTTTTTAC TTTTACTATC 
             AACCTTTTTG TTTGGTCTGT TCTCGTAACA GTTTTTTTAC TTTTACTATC 
             AACCTTTTTG TTTGGTCTGT TCTCGTAACA GTTTTTTTAC TTTTACTATC 
             AACCTTTTTG TTTGGTCTGT TCTCGTAACA GTTTTTTTAC TTTTACTATC 
             AATCTTTTTG TTTGGTCTGT TCTCGTAACA GTTTTTTTAC TTTTACTATC 
             AACCTTTTTG TTTGGTCTGT TCTCGTAACA GTTTTTTTAC TTTTACTATC 
             AACCTTTTTG TTTGGTCTGT TCTCGTAACA GTTTTTTTAC TTTTACTATC 
             AACCTTTTTG TTTGGTCTGT TCTCGTAACA GTTTTTTTAC TTTTACTATC 
             AACCTTTTTG TTTGGTCTGT TCTCGTAACA GTTTTTTTAC TTTTACTATC 
             AACCTTTTTG TTTGGTCTGT TCTCGTAACA GTTTTTTTAC TTTTACTATC 
             AACCTTTTTG TTTGGTCTGT TCTCGTAACA GTTTTTTTAC TTTTACTATC 
             AACCTTTTTG TTTGGTCTGT TCTCGTAACA GTTTTTTTAC TTTTACTATC 
             AACCTTTTTG TTTGGTCTGT TCTCGTAACA GTTTTTTTAC TTTTACTATC 
             AACCTTTTTG TTTGGTCTGT TCTCGTAACA GTTTTTTTAC TTTTACTATC 
             AACCTTTTTG TTTGGTCTGT TCTCGTAACA GTTTTTTTAC TTTTACTATC 
             AACCTTTTTG TTTGGTCTGT TCTCGTAACA GTTTTTTTAC TTTTACTATC 
             AATCTTTTTG TTTGGTCTGT TCTCGTAACA GTTTTTTTAC TTTTACTATC 
             AACCTTTTTG TTTGGTCTGT TCTCGTAACA GTTTTTTTAC TTTTACTATC 
             AACCTTTTTG TTTGGTCTGT TCTCGTAACA GTTTTTTTAC TTTTACTATC 
             AACCTTTTTG TTTGGTCTGT TCTCGTAACA GTTTTTTTAC TTTTACTATC 
             AACCTTTTTG TTTGGTCTGT TCTCGTAACA GTTTTTTTAC TTTTACTATC 
             AATCTTTTTG TTTGGTCTGT TCTCGTAACA GTTTTTTTAC TTTTACTATC 
             AACCTTTTTG TTTGGTCTGT TCTCGTAACA GTTTTTTTAC TTTTACTATC 
             AACCTTTTTG TTTGGTCTGT TCTCGTAACA GTTTTTTTAC TTTTACTATC 
             AACCTTTTTG TTTGGTCTGT TCTCGTAACA GTTTTTTTAC TTTTACTATC 
             AACCTTTTTG TTTGGTCTGT TCTCGTAACA GTTTTTTTAC TTTTACTATC 
             AACCTTTTTG TTTGGTCTGT TCTCGTAACA GTTTTTTTAC TTTTACTATC 
             AACCTTTTTG TTTGGTCTGT TCTCGTAACA GTTTTTTTAC TTTTACTATC 
             AACCTTTTTG TTTGGTCTGT TCTCGTAACA GTTTTTTTAC TTTTACTATC 
             AACCTTTTTG TTTGGTCTGT TCTCGTAACA GTTTTTTTAC TTTTACTATC 
             AACCTTTTTG TTTGGTCTGT TCTCGTAACA GTTTTTTTAC TTTTACTATC 
             AACCTTTTTG TTTGGTCTGT TCTCGTAACA GTTTTTTTAC TTTTACTATC 
             AACCTTTTTG TTTGGTCTGT TCTCGTAACA GTTTTTTTAC TTTTACTATC 
             AACCTTTTTG TTTGATCTGT TCTCGTAACA GTTTTTTTAC TTTTACTATC 
             AACCTTTTTG TTTGGTCTGT TCTCGTAACA GTTTTTTTAC TTTTACTATC 
             AACCTTTTTG TTTGGTCTGT TCTCGTAACA GTTTTTTTAC TTTTACTATC 
             AACCTTTTTG TTTGGTCTGT TCTCGTAACA GTTTTTTTAC TTTTACTATC 
             AACCTTTTTG TTTGGTCTGT TCTCGTAACA GTTTTTTTAC TTTTACTATC 
             AACCTTTTTG TTTGGTCTGT TCTCGTAACA GTTTTTTTAC TTTTACTATC 
             AACCTTTTTG TTTGGTCTGT TCTCGTAACA GTTTTTTTAC TTTTACTATC 
             AACCTTTTTG TTTGGTCTGT TCTCGTAACA GTTTTTTTAC TTTTACTATC 
             AACCTTTTTG TTTGGTCTGT TCTCGTAACA GTTTTTTTAC TTTTACTATC 
             AACCTTTTTG TTTGGTCTGT TCTCGTAACA GTTTTTTTAC TTTTACTATC 
             AACCTTTTTG TTTGGTCTGT TCTCGTAACA GTTTTTTTAC TTTTACTATC 
             AACCTTTTTG TTTGGTCTGT TCTCGTAACA GTTTTTTTAC TTTTACTATC 
             AACCTTTTTG TTTGGTCTGT TCTCGTAACA GTTTTTTTAC TTTTACTATC 
             AACCTTTTTG TTTGGTCTGT TCTCGTAACA GTTTTTTTAC TTTTACTATC 
             AACCTTTTTG TTTGGTCTGT TCTCGTAACA GTTTTTTTAC TTTTACTATC 
             AACCTTTTTG TTTGGTCTGT TCTCGTAACA GTTTTTTTAC TTTTACTATC 
             AACCTTTTTG TTTGGTCTGT TCTCGTAACA GTTTTTTTAC TTTTACTATC 
             AACCTTTTTG TTTGGTCTGT TCTCGTAACA GTTTTTTTAC TTTTACTATC 
             AACCTTTTTG TTTGATCTGT TCTCGTAACA GTTTTTTTAC TTTTACTATC 
             AACCTTTTTG TTTGGTCTGT TCTCGTAACA GTTTTTTTAC TTTTACTATC 
             AACCTTTTTG TTTGGTCTGT TCTCGTAACA GTTTTTTTAC TTTTACTATC 
             AACCTTTTTG TTTGGTCTGT TCTCGTAACA GTTTTTTTAC TTTTACTATC 
             AACCTTTTTG TTTGGTCTGT TCTCGTAACA GTTTTTTTAC TTTTACTATC 
             AACCTTTTTG TTTGGTCTGT TCTCGTAACA GTTTTTTTAC TTTTACTATC 

             CCTTCCTGTT TTGGCAGGGG CCATTACGAT GCTCCTGACG GATCGAAATT 
             CCTTCCTGTT TTGGCAGGGG CCATTACGAT GCTCCTGACG GATCGAAATT 
             CCTTCCTGTT TTGGCAGGGG CCATTACGAT GCTCCTGACG GATCGAAATT 
             CCTTCCTGTT TTGGCAGGGG CCATTACGAT GCTCCTGACG GATCGAAATT 
             CCTTCCTGTT TTGGCAGGGG CCATTACGAT GCTCCTGACG GATCGAAATT 
             CCTTCCTGTT TTGGCAGGGG CCATTACGAT GCTCCTGACG GATCGAAATT 
             CCTTCCTGTT TTGGCAGGGG CCATTACGAT GCTCCTGACG GATCGAAATT 
             CCTTCCTGTT TTGGCAGGGG CCATTACGAT GCTCCTGACG GATCGAAATT 
             CCTTCCTGTT TTGGCAGGGG CCATTACGAT GCTCCTGACG GATCGAAATT 
             CCTTCCTGTT TTGGCAGGGG CCATTACGAT GCTCCTGACG GATCGAAATT 
             CCTTCCTGTT TTGGCAGGGG CCATTACGAT GCTCCTGACG GATCGAAATT 
             CCTTCCTGTT TTGGCAGGGG CCATTACGAT GCTCCTGACG GATCGAAATT 
             CCTTCCTGTT TTGGCAGGGG CCATTACGAT GCTCCTGACG GATCGAAATT 
             CCTTCCTGTT TTGGCAGGGG CCATTACGAT GCTCCTGACG GATCGAAATT 
             CCTTCCTGTT TTGGCAGGGG CTATTACGAT GCTCCTGACG GATCGAAATT 
             CCTTCCTGTT TTGGCAGGGG CCATTACGAT GCTCCTGACG GATCGAAATT 
             CCTTCCTGTT TTGGCAGGGG CCATTACGAT GCTCCTGACG GATCGAAATT 
             CCTTCCTGTT TTGGCAGGGG CCATTACGAT GCTCCTGACG GATCGAAATT 
             CCTTCCTGTT TTGGCAGGGG CCATTACGAT GCTCCTGACG GATCGAAATT 
             CCTTCCTGTT TTGGCAGGGG CCATTACGAT GCTCCTGACG GATCGAAATT 
             CCTTCCTGTT TTGGCAGGGG CCATTACGAT GCTCCTGACG GATCGAAATT 
             CCTTCCTGTT TTGGCAGGGG CCATTACGAT GCTCCTGACG GATCGAAATT 
             CCTTCCTGTT TTGGCAGGGG CCATTACGAT GCTCCTGACG GATCGAAATT 
             CCTTCCTGTT TTGGCAGGGG CCATTACGAT GCTCCTGACG GATCGAAATT 
             CCTTCCTGTT TTGGCAGGGG CCATTACGAT GCTCCTGACG GATCGAAATT 
             CCTTCCTGTT TTGGCAGGGG CCATTACGAT GCTCCTGACG GATCGAAATT 
             CCTTCCTGTT TTGGCAGGGG CCATTACGAT GCTCCTGACG GATCGAAATT 
             CCTTCCTGTT TTGGCAGGGG CCATTACGAT GCTCCTGACG GATCGAAATT 
             CCTTCCTGTT TTGGCAGGGG CCATTACGAT GCTCCTGACG GATCGAAATT 
             CCTTCCTGTT TTGGCAGGGG CCATTACGAT GCTCCTGACG GATCGAAATT 
             CCTTCCTGTT TTGGCAGGGG CCATTACGAT GCTCCTGACG GATCGAAATT 
             CCTTCCTGTT TTGGCAGGGG CCATTACGAT GCTCCTGACG GATCGAAATT 
             CCTTCCTGTT TTGGCAGGGG CCATTACGAT GCTCCTGACG GATCGAAATT 
             CCTTCCTGTT TTGGCAGGGG CCATTACGAT GCTCCTGACG GATCGAAATT 
             CCTTCCTGTT TTGGCAGGGG CCATTACGAT GCTCCTGACG GATCGAAATT 
             CCTTCCTGTT TTGGCAGGGG CCATTACGAT GCTCCTGACG GATCGAAATT 
             CCTTCCTGTT TTGGCAGGGG CCATTACGAT GCTCCTGACG GATCGAAATT 
             CCTTCCTGTT TTGGCAGGGG CCATTACGAT GCTCCTGACG GATCGAAATT 
             CCTTCCTGTT TTGGCAGGGG CCATTACGAT GCTCCTGACG GATCGAAATT 
             CCTTCCTGTT TTGGCAGGGG CCATTACGAT GCTCCTGACG GATCGAAATT 
             CCTTCCTGTT TTGGCAGGGG CCATTACGAT GCTCCTGACG GATCGAAATT 
             CCTTCCTGTT TTGGCAGGGG CCATTACGAT GCTCCTGACG GATCGAAATT 
             CCTTCCTGTT TTGGCAGGGG CCATTACGAT GCTCCTGACG GATCGAAATT 
             CCTTCCTGTT TTGGCAGGGG CCATTACGAT GCTCCTGACG GATCGAAATT 
             CCTTCCTGTT TTGGCAGGGG CCATTACGAT GCTCCTGACG GATCGAAATT 
             CCTTCCTGTT TTGGCAGGGG CCATTACGAT GCTCCTGACG GATCGAAATT 
             TCTTCCTGTT TTGGCAGGGG CCATTACGAT GCTCCTGACG GATCGAAATT 
             CCTTCCTGTT TTGGCAGGGG CCATTACGAT GCTCCTGACG GATCGAAATT 
             CCTTCCTGTT TTGGCAGGGG CCATTACGAT GCTCCTGACG GATCGAAATT 
             CCTTCCTGTT TTGGCAGGGG CCATTACGAT GCTCCTGACG GATCGAAATT 
             CCTTCCTGTT TTGGCAGGGG CCATTACGAT GCTCCTGACG GATCGAAATT 
             CCTTCCTGTT TTGGCAGGGG CCATTACGAT GCTCCTGACG GATCGAAATT 
             CCTTCCTGTT TTGGCAGGGG CCATTACGAT GCTCCTGACG GATCGAAATT 
             CCTTCCTGTT TTGGCAGGGG CCATTACGAT GCTCCTGACG GATCGAAATT 
             CCTTCCTGTT TTGGCAGGGG CCATTACGAT GCTCCTGACG GATCGAAATT 
             CCTTCCTGTT TTGGCAGGGG CCATTACGAT GCTCCTGACG GATCGAAATT 
             CCTTCCTGTT TTGGCAGGGG CCATTACGAT GCTCCTGACG GATCGAAATT 
             CCTTCCTGTT TTGGCAGGGG CCATTACGAT GCTCCTGACA GATCGAAATT 
             CCTTCCTGTT TTGGCAGGGG CCATTACGAT GCTCCTGACG GATCGAAATT 
             CCTTCCTGTT TTGGCAGGGG CCATTACGAT GCTCCTGACG GATCGAAATT 
             CCTTCCTGTT TTGGCAGGGG CCATTACGAT GCTCCTGACG GATCGAAATT 
             CCTTCCTGTT TTGGCAGGGG CCATTACGAT GCTCCTGACG GATCGAAATT 
             CCTTCCTGTT TTGGCAGGGG CCATTACGAT GCTCCTGACG GATCGAAATT 
             CCTTCCTGTT TTGGCAGGGG CCATTACGAT GCTCCTGACG GATCGAAATT 
             CCTTCCTGTT TTGGCAGGGG CCATTACGAT GCTCCTGACG GATCGAAATT 
             CCTTCCTGTT TTGGCAGGGG CCATTACGAT GCTCCTGACG GATCGAAATT 
             CCTTCCTGTT TTGGCAGGGG CCATTACGAT GCTCCTGACG GATCGAAATT 
             CCTTCCTGTT TTGGCAGGGG CCATTACGAT GCTCCTGACG GATCGAAATT 
             CCTTCCTGTT TTGGCAGGGG CCATTACGAT GCTCCTGACG GATCGAAATT 
             CCTTCCTGTT TTGGCGGGGG CCATTACGAT GCTCCTGACG GATCGAAATT 
             CCTTCCTGTT TTGGCAGGGG CCATTACGAT GCTCCTGACG GATCGAAATT 
             CCTTCCTGTT TTGGCAGGGG CCATTACGAT GCTCCTGACG GATCGAAATT 
             CCTTCCTGTT TTGGCAGGGG CCATTACGAT GCTCCTGACG GATCGAAATT 
             CCTTCCTGTT TTGGCAGGGG CCATTACGAT GCTCCTGACG GATCGAAATT 
             CCTTCCTGTT TTGGCAGGGG CCATTACGAT GCTCCTGACG GATCGAAATT 
             CCTTCCTGTT TTGGCAGGGG CCATTACGAT GCTCCTGACG GATCGAAATT 
             CCTTCCTGTT TTGGCAGGGG CCATTACGAT GCTCCTGACG GATCGAAATT 
             CCTTCCTGTT TTGGCAGGGG CCATTACGAT GCTCCTGACG GATCGAAATT 
             CCTTCCTGTT TTGGCAGGGG CCATTACGAT GCTCCTGACG GATCGAAATT 
             CCTTCCTGTT TTGGCAGGGG CCATTACGAT GCTCCTGACG GATCGAAATT 
             CCTTCCTGTT TTGGCAGGGG CTATTACGAT GCTCCTGACG GATCGAAATT 
             CCTTCCTGTT TTGGCAGGGG CCATTACGAT GCTCCTGACG GATCGAAATT 
             CCTTCCTGTT TTGGCAGGGG CCATTACGAT GCTCCTGACG GATCGAAATT 
             TCTTCCTGTT TTGGCAGGGG CCATTACGAT GCTCCTGACG GATCGAAATT 
             CCTTCCTGTT TTGGCAGGGG CCATTACGAT GCTCCTGACG GATCGAAATT 
             CCTTCCTGTT TTGGCAGGGG CCATTACGAT GCTCCTGACG GATCGAAATT 
             CCTTCCTGTT TTGGCAGGGG CCATTACGAT GCTCCTGACG GATCGAAATT 
             CCTTCCTGTT TTGGCAGGGG CCATTACGAT GCTCCTGACG GATCGAAATT 
             CCTTCCTGTT TTGGCAGGGG CCATTACGAT GCTCCTGACG GATCGAAATT 
             CCTTCCTGTT TTGGCAGGGG CCATTACGAT GCTCCTGACG GATCGAAATT 
             CCTTCCTGTT TTGGCAGGGG CCATTACGAT GCTCCTGACG GATCGAAATT 
             CCTTCCTGTT TTGGCAGGGG CCATTACGAT GCTCCTGACG GATCGAAATT 
             CCTTCCTGTT TTGGCAGGGG CCATTACGAT GCTCCTGACG GATCGAAATT 
             CCTTCCTGTT TTGGCAGGGG CCATTACGAT GCTCCTGACG GATCGAAATT 
             CCTTCCTGTT TTGGCAGGGG CCATTACGAT GCTCCTGACG GATCGAAATT 
             CCTTCCTGTT TTGGCAGGGG CCATTACGAT GCTCCTGACG GATCGAAATT 
             CCTTCCTGTT TTGGCAGGGG CCATTACGAT GCTCCTGACG GATCGAAATT 
             CCTTCCTGTT TTGGCAGGGG CCATTACGAT GCTCCTGACG GATCGAAATT 
             CCTTCCTGTT TTGGCAGGGG CCATTACGAT GCTCCTGACG GATCGAAATT 
             CCTTCCTGTT TTGGCAGGGG CCATTACGAT GCTCCTGACG GATCGAAATT 
             CCTTCCTGTT TTGGCAGGGG CCATTACGAT GCTCCTGACG GATCGAAATT 
             CCTTCCTGTT TTGGCAGGGG CCATTACGAT GCTCCTGACG GATCGAAATT 
             CCTTCCTGTT TTGGCAGGGG CCATTACGAT GCTCCTGACG GATCGAAATT 
             CCTTCCTGTT TTGGCAGGGG CCATTACGAT GCTCCTGACG GATCGAAATT 
             CCTTCCTGTC TTGGCAGGGG CCATTACGAT GCTCCTGACG GATCGAAATT 
             CCTTCCTGTT TTGGCAGGGG CCATTACGAT GCTCCTGACG GATCGAAATT 
             CCTTCCTGTT TTGGCAGGGG CCATTACGAT GCTCCTGACG GATCGAAATT 
             CCTTCCTGTT TTGGCAGGGG CCATTACGAT GCTCCTGACG GATCGAAATT 
             CCTTCCTGTT TTGGCAGGGG CCATTACGAT GCTCCTGACG GATCGAAATT 
             CCTTCCTGTT TTGGCAGGGG CCATTACGAT GCTCCTGACG GATCGAAATT 
             CCTTCCTGTT TTGGCAGGGG CCATTACGAT GCTCCTGACG GATCGAAATT 
             CCTTCCTGTT TTGGCAGGGG CCATTACGAT GCTCCTGACG GATCGAAATT 
             CCTTCCTGTT TTGGCAGGGG CCATTACGAT GCTCCTGACG GATCGAAATT 
             CCTTCCTGTT TTGGCAGGGG CCATTACGAT GCTCCTGACG GATCGAAATT 
             CCTTCCTGTT TTGGCAGGGG CCATTACGAT GCTCCTGACG GATCGAAATT 
             CCTTCCTGTT TTGGCAGGGG CCATTACGAT GCTCCTGACG GATCGAAATT 
             TCTTCCTGTT TTGGCAGGGG CCATTACGAT GCTCCTGACG GATCGAAATT 
             CCTTCCTGTT TTGGCAGGGG CCATTACGAT GCTCCTGACG GATCGAAATT 
             CCTTCCTGTT TTGGCAGGGG CCATTACGAT GCTCCTGACG GATCGAAATT 
             CCTTCCTGTT TTGGCAGGGG CCATTACGAT GCTCCTGACG GATCGAAATT 
             CCTTCCTGTT TTGGCAGGGG CCATTACGAT GCTCCTGACG GATCGAAATT 
             CCTTCCTGTT TTGGCAGGGG CCATTACGAT GCTCCTGACG GATCGAAATT 
             CCTTCCTGTT TTGGCAGGGG CCATTACGAT GCTCCTGACG GATCGAAATT 
             CCTTCCTGTT TTGGCAGGGG CCATTACGAT GCTCCTGACG GATCGAAATT 
             CCTTCCTGTT TTGGCAGGGG CCATTACGAT GCTCCTGACG GATCGAAATT 
             CCTTCCTGTT TTGGCAGGGG CCATTACGAT GCTCCTGACG GATCGAAATT 
             CCTTCCTGTT TTGGCAGGGG CCATTACGAT GCTCCTGACG GATCGAAATT 
             CCTTCCTGTT TTGGCAGGGG CCATTACGAT GCTCCTGACG GATCGAAATT 
             CCTTCCTGTT TTGGCAGGGG CCATTACGAT GCTCCTGACG GATCGAAATT 
             CCTTCCTGTT TTGGCAGGGG CCATTACGAT GCTCCTGACG GATCGAAATT 
             CCTTCCTGTT TTGGCAGGGG CCATTACGAT GCTCCTGACG GATCGAAATT 
             CCTTCCTGTT TTGGCAGGGG CCATTACGAT GCTCCTGACG GATCGAAATT 
             CCTTCCTGTT TTGGCAGGGG CCATTACGAT GCTCCTGACG GATCGAAATT 
             CCTTCCTGTT TTGGCAGGGG CCATTACGAT GCTCCTGACG GATCGAAATT 
             TCTTCCTGTT TTGGCAGGGG CCATTACGAT GCTCCTGACG GATCGAAATT 
             CCTTCCTGTT TTGGCAGGGG CCATTACGAT GCTCCTGACG GATCGAAATT 
             CCTTCCTGTT TTGGCAGGGG CCATTACGAT GCTCCTGACG GATCGAAATT 
             CCTTCCTGTT TTGGCAGGGG CCATTACGAT GCTCCTGACG GATCGAAATT 
             CCTTCCTGTT TTGGCAGGGG CCATTACGAT GCTCCTGACG GATCGAAATT 
             CCTTCCTGTT TTGGCAGGGG CCATTACGAT GCTCCTGACG GATCGAAATT 

             TTAATACTAG TTTTTTTGAT CCTGCTGGTG GTGGGGATCC TATTT
             TTAATACTAG TTTTTTTGAT CCTGCTGGTG GTGGGGATCC TATTT
             TTAATACTAG TTTTTTTGAT CCTGCTGGTG GTGGGGATCC TATTT
             TTAATACTAG TTTTTTTGAT CCTGCTGGTG GTGGGGATCC TATTT
             TTAATACTAG TTTTTTTGAT CCTGCCGGTG GTGGGGATCC TATTT
             TTAATACTAG TTTTTTTGAT CCTGCTGGTG GTGGGGATCC TATTT
             TTAATACTAG TTTTTTTGAT CCTGCTGGTG GTGGGGATCC TATTT
             TTAATACTAG TTTTTTTGAT CCTGCTGGTG GTGGGGATCC TATTT
             TTAATACTAG TTTTTTTGAT CCTGCTGGTG GTGGGGATCC TATTT
             TTAATACTAG TTTTTTTGAT CCTGCTGGTG GTGGGGATCC TATTT
             TTAATACTAG TTTTTTTGAT CCTGCTGGTG GTGGGGATCC TATTT
             TTAATACTAG TTTTTTTGAT CCTGCTGGTG GTGGGGATCC TATTT
             TTAATACTAG TTTTTTTGAT CCTGCTGGTG GTGGGGATCC TATTT
             TTAATACTAG TTTTTTTGAT CCTGCTGGTG GTGGGGATCC TATTT
             TTAATACTAG TTTTTTTGAT CCTGCTGGTG GTGGGGATCC TATTT
             TTAATACTAG TTTTTTTGAT CCTGCTGGTG GTGGGGATCC TATTT
             TTAATACTAG TTTTTTTGAT CCTGCTGGTG GTGGGGATCC TATTT
             TTAATACTAG TTTTTTTGAT CCTGCTGGTG GTGGGGATCC TATTT
             TTAATACTAG TTTTTTTGAT CCTGCTGGTG GTGGGGATCC TATTT
             TTAATACTAG TTTTTTTGAT CCTGCTGGTG GTGGGGATCC TATTT
             TTAATACTAG TTTTTTTGAT CCTGCTGGTG GTGGGGATCC TATTT
             TTAATACTAG TTTTTTTGAT CCTGCTGGTG GTGGGGATCC TATTT
             TTAATACTAG TTTTTTTGAT CCTGCTGGTG GTGGGGATCC TATTT
             TTAATACTAG TTTTTTTGAT CCTGCTGGTG GTGGGGATCC TATTT
             TTAATACTAG TTTTTTTGAC CCTGCTGGTG GTGGGGATCC TATTT
             TTAATACTAG TTTTTTTGAT CCTGCCGGTG GTGGGGATCC TATTT
             TTAATACTAG TTTTTTTGAT CCTGCTGGTG GTGGGGATCC TATTT
             TTAATACTAG TTTTTTTGAT CCTGCTGGTG GTGGGGATCC TATTT
             TTAATACTAG TTTTTTTGAT CCTGCTGGTG GTGGGGATCC TATTT
             TTAATACTAG TTTTTTTGAT CCTGCCGGTG GTGGGGATCC TATTT
             TTAATACTAG TTTTTTTGAT CCTGCTGGTG GTGGGGATCC TATTT
             TTAATACTAG TTTTTTTGAT CCTGCTGGTG GTGGGGATCC TATTT
             TTAATACTAG TTTTTTTGAT CCTGCTGGTG GTGGGGATCC TATTT
             TTAATACTAG TTTTTTTGAT CCTGCTGGTG GTGGGGATCC TATTT
             TTAATACTAG TTTTTTTGAT CCTGCTGGTG GTGGGGATCC TATTT
             TTAATACTAG TTTTTTTGAT CCTGCTGGTG GTGGGGATCC TATTT
             TTAATACTAG TTTTTTTGAT CCTGCTGGTG GTGGGGATCC TATTT
             TTAATACTAG TTTTTTTGAT CCTGCTGGTG GTGGGGATCC TATTT
             TTAATACTAG TTTTTTTGAT CCTGCTGGTG GTGGGGATCC TATTT
             TTAATACTAG TTTTTTTGAT CCTGCTGGTG GTGGGGATCC TATTT
             TTAATACTAG TTTTTTTGAT CCTGCTGGTG GTGGGGATCC TATTT
             TTAATACTAG TTTTTTTGAT CCTGCTGGTG GTGGGGATCC TATTT
             TTAATACTAG TTTTTTTGAT CCTGCTGGTG GTGGGGATCC TATTT
             TTAATACTAG TTTTTTTGAT CCTGCTGGTG GTGGGGATCC TATTT
             TTAATACTAG TTTTTTTGAT CCTGCTGGTG GTGGGGATCC TATTT
             TTAATACTAG TTTTTTTGAT CCTGCTGGTG GTGGGGATCC TATTT
             TTAATACTAG TTTTTTTGAT CCTGCCGGTG GTGGGGATCC TATTT
             TTAATACTAG TTTTTTTGAC CCTGCTGGTG GTGGGGATCC TATTT
             TTAATACTAG TTTTTTTGAT CCTGCTGGTG GTGGGGATCC TATTT
             TTAATACTAG TTTTTTTGAT CCTGCTGGTG GTGGGGATCC TATTT
             TTAATACTAG TTTTTTTGAT CCTGCTGGTG GTGGGGATCC TATTT
             TTAATACTAG TTTTTTTGAT CCTGCTGGTG GTGGGGATCC TATTT
             TTAATACTAG TTTTTTTGAT CCTGCTGGTG GTGGGGATCC TATTT
             TTAATACTAG TTTTTTTGAT CCTGCTGGTG GTGGGGATCC TATTT
             TTAATACTAG TTTTTTTGAT CCTGCTGGTG GTGGGGATCC TATTT
             TTAATACTAG TTTTTTTGAT CCTGCCGGTG GTGGGGATCC TATTT
             TTAATACTAG TTTTTTTGAT CCTGCTGGTG GTGGGGATCC TATTT
             TTAATACTAG TTTTTTTGAT CCTGCTGGTG GTGGGGATCC TATTT
             TTAATACTAG TTTTTTTGAT CCTGCTGGTG GTGGGGATCC TATTT
             TTAATACTAG TTTTTTTGAT CCTGCTGGTG GTGGGGATCC TATTT
             TTAATACTAG TTTTTTTGAT CCTGCTGGTG GTGGGGATCC TATTT
             TTAATACTAG TTTTTTTGAT CCTGCTGGTG GTGGGGATCC TATTT
             TTAATACTAG TTTTTTTGAT CCTGCTGGTG GTGGGGATCC TATTT
             TTAATACTAG TTTTTTTGAT CCTGCTGGTG GTGGGGATCC TATTT
             TTAATACTAG TTTTTTTGAT CCTGCCGGTG GTGGGGATCC TATTT
             TTAATACTAG TTTTTTTGAT CCTGCTGGTG GTGGGGATCC TATTT
             TTAATACTAG TTTTTTTGAT CCTGCTGGTG GTGGAGATCC TATTT
             TTAATACTAG TTTTTTTGAT CCTGCTGGTG GTGGGGATCC TATTT
             TTAATACTAG TTTTTTTGAT CCTGCTGGTG GTGGGGATCC TATTT
             TTAATACTAG TTTTTTTGAT CCTGCTGGTG GTGGGGATCC TATTT
             TTAATACTAG TTTTTTTGAT CCTGCTGGTG GTGGGGATCC TATTT
             TTAATACTAG TTTTTTTGAT CCTGCCGGTG GTGGGGATCC TATTT
             TTAATACTAG TTTTTTTGAT CCTGCTGGTG GTGGGGATCC TATTT
             TTAATACTAG TTTTTTTGAT CCTGCTGGTG GTGGGGATCC TATTT
             TTAATACTAG TTTTTTTGAT CCTGCTGGTG GTGGGGATCC TATTT
             TTAATACTAG TTTTTTTGAT CCTGCTGGTG GTGGGGATCC TATTT
             TTAATACTAG TTTTTTTGAT CCTGCTGGTG GTGGGGATCC TATTT
             TTAATACTAG TTTTTTTGAT CCTGCTGGTG GTGGGGATCC TATTT
             TTAATACTAG TTTTTTTGAT CCTGCTGGTG GTGGGGATCC TATTT
             TTAATACTAG TTTTTTTGAT CCTGCTGGCG GTGGGGATCC TATTT
             TTAATACTAG TTTTTTTGAT CCTGCTGGTG GTGGGGATCC TATTT
             TTAATACTAG TTTTTTTGAT CCTGCTGGTG GTGGGGATCC TATTT
             TTAATACTAG TTTTTTTGAT CCTGCTGGTG GTGGGGATCC TATTT
             TTAATACTAG TTTTTTTGAT CCTGCCGGTG GTGGGGATCC TATTT
             TTAATACTAG TTTTTTTGAT CCTGCTGGTG GCGGGGATCC TATTT
             TTAATACTAG TTTTTTTGAT CCTGCTGGTG GTGGGGATCC TATTT
             TTAATACTAG TTTTTTTGAT CCTGCTGGTG GTGGGGATCC TATTT
             TTAATACTAG TTTTTTTGAT CCTGCCGGTG GTGGGGATCC TATTT
             TTAATACTAG TTTTTTTGAT CCTGCTGGTG GTGGGGATCC TATTT
             TTAATACTAG TTTTTTTGAT CCTGCTGGTG GTGGGGATCC TATTT
             TTAATACTAG TTTTTTTGAT CCTGCTGGTG GTGGGGATCC TATTT
             TTAATACTAG TTTTTTTGAT CCTGCTGGTG GTGGGGATCC TATTT
             TTAATACTAG TTTTTTTGAT CCTGCTGGTG GTGGGGATCC TATTT
             TTAATACTAG TTTTTTTGAC CCTGCTGGTG GTGGGGATCC TATTT
             TTAATACTAG TTTTTTTGAT CCTGCCGGTG GTGGGGATCC TATTT
             TTAATACTAG TTTTTTTGAT CCTGCTGGTG GTGGGGATCC TATTT
             TTAATACTAG TTTTTTTGAT CCTGCCGGTG GTGGGGATCC TATTT
             TTAATACTAG TTTTTTTGAC CCTGCTGGTG GTGGGGATCC TATTT
             TTAATACTAG TTTTTTCGAT CCTGCTGGTG GTGGGGATCC TATTT
             TTAATACTAG TTTTTTTGAT CCTGCTGGTG GTGGGGATCC TATTT
             TTAATACTAG TTTTTTTGAT CCTGCTGGTG GTGGGGATCC TATTT
             TTAATACTAG TTTTTTTGAT CCTGCTGGTG GTGGGGATCC TATTT
             TTAATACTAG TTTTTTTGAT CCTGCTGGTG GTGGGGATCC TATTT
             TTAATACTAG TTTTTTTGAT CCTGCTGGTG GTGGGGATCC TATTT
             TTAATACTAG TTTTTTTGAT CCTGCTGGTG GTGGGGATCC TATTT
             TTAATACTAG TTTTTTTGAT CCTGCTGGTG GTGGGGATCC TATTT
             TTAATACTAG TTTTTTTGAT CCTGCTGGTG GTGGGGATCC TATTT
             TTAATACTAG TTTTTTTGAT CCTGCTGGTG GTGGGGATCC TATTT
             TTAATACTAG TTTTTTTGAT CCTGCTGGTG GTGGGGATCC TATTT
             TTAATACTAG TTTTTTTGAT CCTGCTGGTG GTGGGGATCC TATTT
             TTAATACTAG TTTTTTTGAT CCTGCTGGTG GTGGGGATCC TATTT
             TTAATACTAG TTTTTTTGAT CCTGCTGGTG GTGGGGATCC TATTT
             TTAATACTAG TTTTTTTGAT CCTGCTGGTG GTGGGGATCC TATTT
             TTAATACTAG TTTTTTTGAT CCTGCTGGTG GTGGGGATCC TATTT
             TTAATACTAG TTTTTTTGAT CCTGCTGGTG GTGGGGATCC TATTT
             TTAATACTAG TTTTTTTGAC CCTGCTGGTG GTGGGGATCC TATTT
             TTAATACTAG TTTTTTTGAT CCTGCCGGTG GTGGGGATCC TATTT
             TTAATACTAG TTTTTTTGAT CCTGCTGGTG GTGGGGATCC TATTT
             TTAATACTAG TTTTTTTGAT CCTGCTGGTG GTGGGGATCC TATTT
             TTAATACTAG TTTTTTCGAT CCTGCTGGTG GTGGGGATCC TATTT
             TTAATACTAG TTTTTTTGAT CCTGCTGGTG GTGGGGATCC TATTT
             TTAATACTAG TTTTTTTGAT CCTGCTGGTG GTGGGGATCC TATTT
             TTAATACTAG TTTTTTTGAT CCTGCTGGTG GTGGGGATCC TATTT
             TTAATACTAG TTTTTTTGAT CCTGCTGGTG GTGGGGATCC TATTT
             TTAATACTAG TTTTTTTGAT CCTGCTGGTG GTGGGGATCC TATTT
             TTAATACTAG TTTTTTTGAT CCTGCTGGTG GTGGGGATCC TATTT
             TTAATACTAG TTTTTTTGAT CCTGCTGGTG GTGGGGATCC TATTT
             TTAATACTAG TTTTTTTGAT CCTGCTGGTG GTGGGGATCC TATTT
             TTAATACTAG TTTTTTTGAT CCTGCTGGTG GTGGGGATCC TATTT
             TTAATACTAG TTTTTTTGAT CCTGCTGGTG GTGGGGATCC TATTT
             TTAATACTAG TTTTTTTGAT CCTGCTGGTG GTGGGGATCC TATTT
             TTAATACTAG TTTTTTTGAT CCTGCTGGTG GTGGGGATCC TATTT
             TTAATACTAG TTTTTTTGAT CCTGCTGGTG GTGGGGATCC TATTT
             TTAATACTAG TTTTTTTGAT CCTGCTGGTG GTGGGGATCC TATTT
             TTAATACTAG TTTTTTTGAT CCTGCCGGTG GTGGGGATCC TATTT
             TTAATACTAG TTTTTTTGAT CCTGCTGGTG GTGGGGATCC TATTT
             TTAATACTAG TTTTTTTGAT CCTGCTGGTG GTGGGGATCC TATTT
             TTAATACTAG TTTTTTTGAT CCTGCTGGTG GTGGGGATCC TATTT
             TTAATACTAG TTTTTTTGAT CCTGCCGGTG GTGGGGATCC TATTT
             TTAATACTAG TTTTTTTGAT CCTGCTGGTG GTGGGGATCC TATTT
