# Supplementary material for: Characterization of metapopulation of Ellobium chinense through Pleistocene expansions and four covariate COI guanine-hotspots linked to G-quadruplex conformation
Source: Sci Rep. 2021 Jun 10;11:12239. doi: 10.1038/s41598-021-91675-5 (PMC8192772; doi:10.1038/s41598-021-91675-5)
Supplement: Supplementary file 3 — Supplementary Information 3. [file 41598_2021_91675_MOESM3_ESM.txt]

>ECH01
ACTGGGCTGTCACTTCTTATTCGGTTTGAATTAGGAACCGCTGGCAACTTGCTAGATGAT
CACTTTTATAATGTTATTGTGACTGCGCACGCTTTTGTGATAATTTTTTTTATGGTAATA
CCCTTAATGATCGGGGGGTTCGGAAATTGAATAATTCCTTTGCTTATTGGTGCCCCGGAC
ATAAGCTTTCCGCGGATAAATAACATGAGTTTCTGGCTTTTACCCCCTTCTTTTGTTCTA
CTAATTTGTTCTAGAATGGTAGAAGGTGGGGCTGGGACTGGGTGAACTGTCTATCCTCCC
TTGAGGGGACCAATTGCTCATGCGGGGGCCTCGGTAGATCTTGTTATTTTCTCGTTGCAT
CTTGCCGGAATGTCTTCTATTTTAGGGGCTATTAATTTTATTACTACTGTGTTTAATATG
CGATCGCCGGGAATGACAATGGAACGAGTCAACCTTTTTGTTTGGTCTGTTCTCGTAACA
GTTTTTTTACTTTTACTATCCCTTCCTGTTTTGGCAGGGGCCATTACGATGCTCCTGACG
GATCGAAATTTTAATACTAGTTTTTTTGATCCTGCTGGTGGTGGGGATCCTATTT
>ECH02
ACTGGGCTGTCACTTCTTATTCGGTTTGAATTAGGAACCGCTGGCAACTTGTTAGATGAT
CACTTTTATAATGTTATTGTGACTGCGCACGCTTTTGTGATAATTTTTTTTATGGTAATA
CCCTTAATGATCGGGGGGTTCGGAAATTGAATAATTCCTTTGCTTATTGGTGCCCCGGAC
ATAAGCTTTCCGCGGATAAATAACATAAGTTTCTGGCTTTTACCCCCTTCTTTTGTTCTA
CTAATTTGTTCTAGAGTGGTAGAAGGTGGGGCTGGGACTGGATGAACTGTCTATCCTCCC
TTGAGGGGACCAATTGCTCACGCGGGGGCCTCGGTAGATCTTGTTATTTTCTCATTGCAT
CTTGCCGGAATGTCTTCTATTTTAGGGGCTATTAATTTTATTACTACTGTGTTTAATATA
CGATCGCCGGGAATGACAATGGAACGAGTCAACCTTTTTGTTTGGTCTGTTCTCGTAACA
GTTTTTTTACTTTTACTATCCCTTCCTGTTTTGGCAGGGGCCATTACGATGCTCCTGACG
GATCGAAATTTTAATACTAGTTTTTTTGATCCTGCTGGTGGTGGGGATCCTATTT
>ECH03
ACTGGGCTGTCACTTCTTATTCGGTTTGAATTAGGAACCGTTGGCAACTTGCTAGATGAT
CACTTTTATAATGTTATTGTGACTGCGCACGCTTTTGTGATAATTTTTTTTATGGTAATA
CCCTTAATGATCGGGGGGTTCGGAAATTGAATAATTCCTTTGCTTATTGGTGCCCCGGAC
ATGAGCTTTCCGCGGATAAATAACATAAGTTTCTGGCTTTTACCCCCTTCTTTTGTTTTA
CTAATTTGTTCTAGAATGGTAGAAGGTGGGGCTGGGACTGGATGAACTGTCTATCCTCCC
TTGAGGGGACCAATTGCTCATGCGGGGGCCTCGGTAGATCTTGTTATTTTCTCATTGCAT
CTTGCCGGAATGTCTTCTATTTTAGGGGCTATTAATTTTATTACTACTGTGTTTAATATG
CGATCGCCGGGAATGACAATGGAACGAGTCAACCTTTTTGTTTGGTCTGTTCTCGTAACA
GTTTTTTTACTTTTACTATCCCTTCCTGTTTTGGCAGGGGCCATTACGATGCTCCTGACG
GATCGAAATTTTAATACTAGTTTTTTTGATCCTGCTGGTGGTGGGGATCCTATTT
>ECH04
ACTGGGCTGTCACTTCTTATTCGGTTTGAATTAGGAACCGCTGGCAACTTGCTAGATGAT
CACTTTTATAATGTTATTGTGACTGCGCACGCTTTTGTGATAATTTTTTTTATGGTAATA
CCCTTAATGATCGGGGGGTTCGGAAATTGAATAATTCCTTTGCTTATTGGTGCCCCGGAC
ATAAGCTTTCCGCGGATAAATAACATAAGTTTCTGGCTTTTACCCCCTTCTTTTGTTCTA
CTAATTTGTTCTAGAATGGTAGAAGGTGGGGCTGGGACTGGATGAACTGTCTATCCTCCC
TTGAGGGGACCAATTGCTCACGCGGGGGCCTCGGTAGATCTTGTTATTTTCTCATTGCAT
CTTGCCGGAATGTCTTCTATTTTAGGGGCTATTAATTTTATTACTACTGTGTTTAATATA
CGATCGCCGGGAATGACAATGGAACGAGTCAACCTTTTTGTTTGGTCTGTTCTCGTAACA
GTTTTTTTACTTTTACTATCCCTTCCTGTTTTGGCAGGGGCCATTACGATGCTCCTGACG
GATCGAAATTTTAATACTAGTTTTTTTGATCCTGCTGGTGGTGGGGATCCTATTT
>ECH05
ACTGGGCTGTCACTTCTTATTCGGTTTGAATTAGGAACCGCTGGCAACTTGCTAGATGAT
CACTTTTATAATGTTATTGTGACTGCGCACGCTTTTGTGATAATTTTTTTTATGGTAATA
CCCTTAATGATCGGGGGGTTCGGAAATTGAATAATTCCTTTGCTTATTGGTGCCCCGGAC
ATAAGCTTTCCGCGGATAAATAACATAAGTTTTTGGCTTTTACCCCCTTCTTTTGTTCTA
CTAATTTGTTCTAGAATGGTAGAAGGTGGGGCTGGGACTGGATGAACTGTCTATCCTCCC
TTGAGGGGACCAATTGCTCATGCGGGGGCCTCGGTAGATCTTGTTATTTTCTCATTGCAT
CTTGCCGGAATGTCTTCTATTTTAGGGGCTATTAATTTTATTACTACTGTGTTTAATATA
CGATCGCCGGGAATGACAATGGAACGAGTCAACCTTTTTGTTTGGTCTGTTCTCGTAACA
GTTTTTTTACTTTTACTATCCCTTCCTGTTTTGGCAGGGGCCATTACGATGCTCCTGACG
GATCGAAATTTTAATACTAGTTTTTTTGATCCTGCCGGTGGTGGGGATCCTATTT
>ECH06
ACTGGGCTGTCACTTCTTATTCGGTTTGAATTAGGAACCGCTGGCAACTTGCTAGATGAT
CACTTTTATAATGTTATTGTGACTGCGCACGCTTTTGTGATAATTTTTTTTATGGTAATA
CCCTTAATGATCGGGGGGTTCGGAAATTGAATAATTCCTTTGCTTATTGGTGCCCCGGAC
ATAAGCTTTCCGCGGATAAATAACATAAGTTTCTGGCTTTTACCCCCTTCTTTTGTTCTA
CTAATTTGTTCTAGAATGGTAGAAGGTGGGGCTGGGACTGGATGAACTGTCTATCCTCCC
TTGAGGGGACCAATTGCTCATGCGGGGGCTTCGGTAGATCTTGTTATTTTCTCATTGCAT
CTTGCCGGAATGTCTTCTATTTTAGGGGCTATTAATTTTATTACTACTGTGTTTAATATA
CGATCGCCGGGAATGACAATGGAACGAGTCAACCTTTTTGTTTGGTCTGTTCTCGTAACA
GTTTTTTTACTTTTACTATCCCTTCCTGTTTTGGCAGGGGCCATTACGATGCTCCTGACG
GATCGAAATTTTAATACTAGTTTTTTTGATCCTGCTGGTGGTGGGGATCCTATTT
>ECH07
ACTGGGCTGTCACTTCTTATTCGGTTTGAATTAGGAACCGCTGGCAACTTGCTAGATGAT
CACTTTTATAATGTTATTGTGACTGCGCACGCTTTTGTGATAATTTTTTTTATGGTAATA
CCCTTAATGATCGGGGGGTTCGGAAATTGAATAATTCCTTTGCTTATTGGTGCCCCGGAC
ATAAGCTTTCCGCGGATAAATAACATGAGTTTCTGGCTTTTACCCCCTTCTTTTGTTCTA
CTAATTTGTTCTAGAATGGTAGAAGGGGGGGCTGGGACTGGGTGAACTGTCTATCCTCCC
TTGAGGGGACCAATTGCTCATGCGGGGGCCTCGGTAGATCTTGTTATTTTCTCGTTGCAT
CTTGCCGGAATGTCTTCTATTTTAGGGGCTATTAATTTTATTACTACTGTGTTTAATATG
CGATCGCCGGGAATGACAATGGAACGAGTCAACCTTTTTGTTTGGTCTGTTCTCGTAACA
GTTTTTTTACTTTTACTATCCCTTCCTGTTTTGGCAGGGGCCATTACGATGCTCCTGACG
GATCGAAATTTTAATACTAGTTTTTTTGATCCTGCTGGTGGTGGGGATCCTATTT
>ECH08
ACTGGGCTGTCACTTCTTATTCGGTTTGAATTAGGAACCGCTGGCAACTTGCTAGATGAT
CACTTTTATAATGTTATTGTGACTGCGCACGCTTTTGTGATAATTTTTTTTATGGTAATA
CCCTTAATGATCGGGGGGTTCGGAAATTGAATAATTCCTTTGCTTATTGGTGCCCCGGAC
ATAAGCTTTCCGCGGATAAATAACATAAGTTTCTGGCTTTTACCCCCTTCTTTTGTTCTA
CTAATTTGTTCTAGAATGGTAGAAGGTGGGGCTGGGACTGGATGAACTGTCTATCCTCCC
TTGAGGGGACCAATTGCTCATGCGGGGGCCTCGGTAGATCTTGTTATTTTCTCATTACAT
CTTGCCGGAATGTCTTCTATTTTAGGGGCTATTAATTTTATTACTACTGTGTTTAATATA
CGATCGCCGGGAATGACAATGGAACGAGTCAACCTTTTTGTTTGGTCTGTTCTCGTAACA
GTTTTTTTACTTTTACTATCCCTTCCTGTTTTGGCAGGGGCCATTACGATGCTCCTGACG
GATCGAAATTTTAATACTAGTTTTTTTGATCCTGCTGGTGGTGGGGATCCTATTT
>ECH09
ACTGGGCTGTCACTTCTTATTCGGTTTGAATTAGGAACCGCTGGCAACTTGCTAGATGAT
CACTTTTATAATGTTATTGTGACTGCGCACGCTTTTGTGATAATTTTTTTTATGGTAATA
CCCTTAATGATCGGGGGGTTCGGAAATTGAATAATTCCTTTGCTTATTGGTGCCCCGGAC
ATGAGCTTTCCGCGGATAAATAACATAAGTTTCTGGCTTTTACCCCCTTCTTTTGTTCTA
CTAATTTGTTCTAGAATGGTAGAAGGTGGGGCTGGGACTGGATGAACTGTCTATCCTCCC
TTGAGGGGACCAATTGCTCATGCGGGGGCCTCGGTAGATCTTGTTATTTTCTCATTGCAT
CTTGCCGGAATGTCTTCTATTTTAGGGGCTATTAATTTTATTACTACTGTGTTTAATATG
CGATCGCCGGGAATGACAATGGAACGAGTCAACCTTTTTGTTTGGTCTGTTCTCGTAACA
GTTTTTTTACTTTTACTATCCCTTCCTGTTTTGGCAGGGGCCATTACGATGCTCCTGACG
GATCGAAATTTTAATACTAGTTTTTTTGATCCTGCTGGTGGTGGGGATCCTATTT
>ECH10
ACTGGGCTGTCACTTCTTATTCGGTTTGAATTAGGAACCGCTGGCAACTTGCTAGATGAT
CACTTTTATAATGTTATTGTGACTGCGCACGCTTTTGTGATAATTTTTTTTATGGTAATA
CCCTTAATGATCGGGGGGTTCGGAAATTGAATAATTCCTTTGCTTATTGGTGCCCCGGAC
ATGAGCTTTCCGCGGATAAATAACATAAGTTTCTGGCTTTTACCCCCTTCTTTTGTTCTA
CTAATTTGTTCTAGAATGGTAGAAGGTGGGGCTGGGACTGGATGAACTGTCTATCCTCCC
TTGAGGGGACCAATTGCTCATGCGGGGGCCTCGGTAGATCTTGTTATTTTCTCATTACAT
CTTGCCGGAATGTCTTCTATTTTAGGGGCTATTAATTTTATTACTACTGTGTTTAATATA
CGATCGCCGGGAATGACAATGGAACGAGTCAATCTTTTTGTTTGGTCTGTTCTCGTAACA
GTTTTTTTACTTTTACTATCCCTTCCTGTTTTGGCAGGGGCCATTACGATGCTCCTGACG
GATCGAAATTTTAATACTAGTTTTTTTGATCCTGCTGGTGGTGGGGATCCTATTT
>ECH11
ACTGGGCTGTCACTTCTTATTCGGTTTGAATTAGGAACCGCTGGCAACTTGCTAGATGAT
CACTTTTATAATGTTATTGTGACTGCGCACGCTTTTGTGATAATTTTTTTTATGGTAATA
CCCTTAATGATCGGGGGGTTCGGAAATTGAATAATTCCTTTGCTTATTGGTGCCCCGGAC
ATAAGCTTTCCGCGGATAAATAACATAAGTTTCTGGCTTTTACCCCCTTCTTTTGTTCTA
CTAATTTGTTCTAGAATGGTAGAAGGTGGGGCTGGGACTGGATGAACTGTCTATCCTCCC
TTGAGGGGACCAATTGCTCATGCGGGGGCCTCGGTAGATCTTGTTATTTTCTCGTTGCAT
CTTGCCGGAATGTCTTCTATTTTAGGGGCTATTAATTTTATTACTACTGTGTTTAATATA
CGATCGCCGGGAATGACAATGGAACGAGTCAACCTTTTTGTTTGGTCTGTTCTCGTAACA
GTTTTTTTACTTTTACTATCCCTTCCTGTTTTGGCAGGGGCTATTACGATGCTCCTGACG
GATCGAAATTTTAATACTAGTTTTTTTGATCCTGCTGGTGGTGGGGATCCTATTT
>ECH12
ACTGGGCTGTCACTTCTTATTCGGTTTGAATTAGGAACCGCTGGCAACTTGCTAGATGAT
CACTTTTATAATGTTATTGTGACTGCGCACGCTTTTGTGATAATTTTTTTTATGGTAATG
CCCTTAATGATCGGGGGGTTCGGAAATTGAATAATTCCTTTGCTTATTGGTGCCCCGGAC
ATAAGCTTTCCGCGGATAAATAACATAAGTTTCTGACTTTTACCCCCTTCTTTTGTTCTA
CTAATTTGTTCTAGAATGGTAGAAGGTGGGGCTGGGACTGGATGAACTGTCTATCCTCCC
TTGAGGGGACCAATTGCTCATGCGGGGGCCTCGGTAGATCTTGTTATTTTCTCGTTGCAT
CTTGCCGGAATATCTTCTATTTTAGGGGCTATTAATTTTATTACTACTGTGTTTAATATA
CGATCGCCGGGAATGACAATGGAACGAGTCAACCTTTTTGTTTGGTCTGTTCTCGTAACA
GTTTTTTTACTTTTACTATCCCTTCCTGTTTTGGCAGGGGCCATTACGATGCTCCTGACG
GATCGAAATTTTAATACTAGTTTTTTTGATCCTGCTGGTGGTGGGGATCCTATTT
>ECH13
ACTGGGCTGTCACTTCTTATTCGGTTTGAATTAGGAACCGCTGGCAACTTGCTAGATGAT
CACTTTTATAATGTTATTGTGACTGCGCACGCTTTTGTGATAATTTTTTTTATGGTAATA
CCCTTAATGATCGGGGGGTTCGGAAATTGAATAATTCCTTTGCTTATTGGTGCCCCGGAC
ATAAGCTTTCCGCGGATAAATAACATAAGTTTCTGGCTTTTACCCCCTTCTTTTGTTCTA
CTAATTTGTTCTAGAATGGTAGAAGGTGGGGCTGGGACTGGGTGAACTGTCTATCCTCCC
TTGAGGGGACCAATTGCTCACGCGGGGGCCTCGGTAGATCTTGTTATTTTCTCATTGCAT
CTTGCCGGAATGTCTTCTATTTTAGGGGCTATTAATTTTATTACTACTGTGTTTAATATA
CGATCGCCGGGAATGACAATGGAACGAGTCAACCTTTTTGTTTGGTCTGTTCTCGTAACA
GTTTTTTTACTTTTACTATCCCTTCCTGTTTTGGCAGGGGCCATTACGATGCTCCTGACG
GATCGAAATTTTAATACTAGTTTTTTTGATCCTGCTGGTGGTGGGGATCCTATTT
>ECH14
ACTGGGCTGTCACTTCTTATTCGGTTTGAATTAGGAACCGCTGGCAACTTGCTAGATGAT
CACTTTTATAATGTTATTGTGACTGCGCACGCTTTTGTGATAATTTTTTTTATGGTAATA
CCCTTAATGATCGGGGGGTTCGGAAATTGAATAATTCCTTTGCTTATTGGTGCCCCGGAT
ATAAGCTTTCCGCGGATAAATAACATAAGTTTCTGGCTTTTACCCCCTTCTTTTGTTCTA
CTAATTTGTTCTAGAATGGTAGAAGGTGGGGCTGGGACTGGATGAACTGTCTATCCTCCC
TTGAGGGGACCAATTGCTCATGCGGGGGCCTCGGTAGATCTTGTTATTTTCTCATTGCAT
CTTGCCGGAATGTCTTCTATTTTAGGGGCTATTAATTTTATTACTACTGTGTTTAATATA
CGATCGCCGGGAATGACAATGGAACGAGTCAACCTTTTTGTTTGGTCTGTTCTCGTAACA
GTTTTTTTACTTTTACTATCCCTTCCTGTTTTGGCAGGGGCCATTACGATGCTCCTGACG
GATCGAAATTTTAATACTAGTTTTTTTGATCCTGCTGGTGGTGGGGATCCTATTT
>ECH15
ACTGGGCTGTCACTTCTTATTCGGTTTGAATTAGGAACCGCTGGCAACTTGCTAGATGAT
CACTTTTATAATGTTATTGTGACTGCGCACGCTTTTGTGATAATTTTTTTTATGGTAATG
CCCTTAATGATCGGGGGGTTCGGAAATTGAATAATTCCTTTGCTTATTGGTGCCCCGGAC
ATAAGCTTTCCGCGGATAAATAACATAAGTTTCTGACTTTTACCCCCTTCTTTTGTTCTA
CTAATTTGTTCTAGAATGGTAGAAGGTGGGGCTGGGACTGGATGGACTGTCTATCCTCCC
TTGAGGGGACCAATTGCTCATGCGGGGGCCTCGGTAGATCTTGTTATTTTCTCGTTGCAT
CTTGCCGGAATATCTTCTATTTTAGGGGCTATTAATTTTATTACTACTGTGTTTAATATA
CGATCGCCGGGAATGACAATGGAACGAGTCAACCTTTTTGTTTGGTCTGTTCTCGTAACA
GTTTTTTTACTTTTACTATCCCTTCCTGTTTTGGCAGGGGCCATTACGATGCTCCTGACG
GATCGAAATTTTAATACTAGTTTTTTTGATCCTGCTGGTGGTGGGGATCCTATTT
>ECH16
ACTGGGCTGTCACTTCTTATTCGGTTTGAATTAGGAACCGCTGGCAACTTGCTAGATGAT
CACTTTTATAATGTTATTGTGACTGCGCACGCTTTTGTGATAATTTTTTTTATGGTAATG
CCCTTAATGATCGGGGGGTTCGGAAATTGAATAATTCCTTTGCTTATTGGTGCCCCGGAC
ATAAGCTTTCCGCGGATAAATAACATAAGTTTCTGACTTTTACCCCCTTCTTTTGTTCTA
CTAATTTGTTCTAGAATGGTAGAAGGTGGGGCTGGGACTGGATGAACTGTCTATCCTCCC
TTGAGGGGACCAATTGCTCATGCGGGGGCCTCGGTAGATCTTGTTATTTTCTCGTTGCAT
CTTGCCGGAATGTCTTCTATTTTAGGGGCTATTAATTTTATTACTACTGTGTTTAATATA
CGATCGCCGGGAATGACAATGGAACGAGTCAACCTTTTTGTTTGGTCTGTTCTCGTAACA
GTTTTTTTACTTTTACTATCCCTTCCTGTTTTGGCAGGGGCCATTACGATGCTCCTGACG
GATCGAAATTTTAATACTAGTTTTTTTGATCCTGCTGGTGGTGGGGATCCTATTT
>ECH17
ACTGGGCTGTCACTTCTTATTCGGTTTGAATTAGGAACCGCTGGCAACTTGCTAGATGAT
CACTTTTATAATGTTATTGTGACTGCGCACGCTTTTGTGATAATTTTTTTTATGGTAATA
CCCTTAATGATCGGAGGGTTCGGAAATTGAATAATTCCTTTGCTTATTGGTGCCCCGGAC
ATAAGCTTTCCGCGGATAAATAACATAAGTTTCTGGCTTTTACCCCCTTCTTTTGTTCTA
CTAATTTGTTCTAGAATGGTAGAAGGTGGGGCTGGGACTGGGTGAACTGTCTATCCTCCC
TTGAGGGGACCAATTGCTCACGCGGGGGCCTCGGTAGATCTTGTTATTTTCTCATTGCAT
CTTGCCGGAATGTCTTCTATTTTAGGGGCTATTAATTTTATTACTACTGTGTTTAATATA
CGATCGCCGGGAATGACAATGGAACGAGTCAACCTTTTTGTTTGGTCTGTTCTCGTAACA
GTTTTTTTACTTTTACTATCCCTTCCTGTTTTGGCAGGGGCCATTACGATGCTCCTGACG
GATCGAAATTTTAATACTAGTTTTTTTGATCCTGCTGGTGGTGGGGATCCTATTT
>ECH18
ACTGGGCTGTCACTTCTTATTCGGTTTGAATTAGGAACCGCTGGCAACTTGCTAGATGAT
CACTTTTATAATGTTATTGTGACTGCGCACGCTTTTGTGATAATTTTTTTTATGGTAATG
CCCTTAATGATCGGGGGGTTCGGAAATTGAATAATTCCTTTGCTTATTGGTGCCCCGGAC
ATAAGCTTTCCGCGGATAAATAACATAAGTTTCTGACTTTTACCCCCTTCTTTTGTTCTA
CTAATTTGTTCTAGAATGGTAGAAGGTGGGGCTGGGACTGGATGAACTGTCTATCCTCCC
TTGAGGGGACCAATTGCTCATGCGGGGGCCTCGGTAGATCTTGTTATTTTCTCGTTGCAT
CTTGCCGGAATGTCTTCTATTTTAGGGGCTATTAATTTTATTACTACTGTGTTTAATATA
CGATCGCCGGGAATGACAATGGAACGAGTCAACCTTTTTGTTTGGTCTGTTCTCGTAACA
GTTTTTTTACTTTTACTATCCCTTCCTGTTTTGGCAGGGGCCATTACGATGCTCCTGACG
GATCGAAATTTTAATACTAGTTTTTTTGACCCTGCTGGTGGTGGGGATCCTATTT
>ECH19
ACTGGGCTGTCACTTCTTATTCGGTTTGAATTAGGAACCGCTGGCAACTTGCTAGATGAT
CACTTTTATAATGTTATTGTGACTGCGCACGCTTTTGTGATAATTTTTTTTATGGTAATA
CCCTTAATGATCGGGGGGTTCGGAAATTGAATAATTCCTTTGCTTATTGGTGCCCCGGAC
ATAAGCTTTCCGCGGATAAATAACATGAGTTTCTGGCTTTTACCCCCTTCTTTTGTTCTA
CTAATTTGTTCTAGAATGGTAGAAGGTGGGGCTGGGACTGGGTGAACTGTCTATCCTCCC
TTGAGGGGACCAATTGCTCATGCGGGGGCCTCGGTAGATCTTGTTATTTTCTCGTTGCAT
CTTGCCGGAATGTCTTCTATTTTAGGGGCTATTAATTTTATTACTACTGTGTTTAATATG
CGATCGCCAGGAATGACAATGGAACGAGTCAACCTTTTTGTTTGGTCTGTTCTCGTAACA
GTTTTTTTACTTTTACTATCCCTTCCTGTTTTGGCAGGGGCCATTACGATGCTCCTGACG
GATCGAAATTTTAATACTAGTTTTTTTGATCCTGCTGGTGGTGGGGATCCTATTT
>ECH20
ACTGGGCTGTCACTTCTTATTCGGTTTGAATTAGGAACCGCTGGCAACTTGCTAGATGAT
CACTTTTATAATGTTATTGTGACTGCGCACGCTTTTGTGATAATTTTTTTTATGGTAATA
CCCTTAATGATCGGGGGGTTCGGAAATTGAATAATTCCTTTGCTTATTGGTGCCCCGGAC
ATGAGCTTTCCGCGGATAAATAACATAAGTTTCTGGCTTTTACCCCCTTCTTTTGTTTTA
CTAATTTGTTCTAGAATGGTAGAAGGTGGGGCTGGGACTGGATGAACTGTCTATCCTCCC
TTGAGGGGACCAATTGCTCATGCGGGGGCCTCGGTAGATCTTGTTATTTTCTCATTGCAT
CTTGCCGGAATGTCTTCTATTTTAGGGGCTATTAATTTTATTACTACTGTGTTTAATATG
CGATCGCCGGGAATGACAATGGAACGAGTCAACCTTTTTGTTTGGTCTGTTCTCGTAACA
GTTTTTTTACTTTTACTATCCCTTCCTGTTTTGGCAGGGGCCATTACGATGCTCCTGACG
GATCGAAATTTTAATACTAGTTTTTTTGATCCTGCTGGTGGTGGGGATCCTATTT
>ECH21
ACTGGGCTGTCACTTCTTATTCGGTTTGAATTAGGAACCGCTGGCAACTTGCTGGATGAT
CATTTTTATAATGTTATTGTGACTGCGCACGCTTTTGTGATAATTTTTTTTATGGTAATA
CCCTTAATGATCGGGGGGTTCGGAAATTGAATAATTCCTTTGCTTATTGGTGCCCCGGAC
ATAAGCTTTCCGCGGATAAATAACATAAGTTTCTGGCTTTTACCCCCTTCTTTTGTTCTA
CTAATTTGTTCTAGAATGGTAGAAGGTGGGGCTGGGACTGGATGAACTGTCTATCCTCCC
TTGAGGGGACCAATTGCTCATGCGGGGGCCTCGGTAGATCTTGTTATTTTCTCATTGCAT
CTTGCCGGAATGTCTTCTATTTTAGGGGCTATTAATTTTATTACTACTGTGTTTAACATA
CGATCGCCGGGAATGACAATGGAACGAGTCAACCTTTTTGTTTGGTCTGTTCTCGTAACA
GTTTTTTTACTTTTACTATCCCTTCCTGTTTTGGCAGGGGCCATTACGATGCTCCTGACG
GATCGAAATTTTAATACTAGTTTTTTTGATCCTGCTGGTGGTGGGGATCCTATTT
>ECH22
ACTGGGCTGTCACTTCTTATTCGGTTTGAATTAGGAACCGCTGGCAACTTGCTAGATGAT
CACTTTTATAATGTTATTGTGACTGCGCACGCTTTTGTGATAATTTTTTTTATGGTAATA
CCCTTAATGATCGGGGGATTCGGAAATTGAATAATTCCTTTGCTTATTGGTGCCCCGGAC
ATAAGCTTTCCGCGGATAAATAACATAAGTTTCTGGCTTTTACCCCCTTCTTTTGTTTTA
CTAATTTGTTCTAGAATGGTAGAAGGTGGGGCTGGGACTGGATGAACTGTCTATCCTCCC
TTGAGGGGACCAATTGCTCATGCGGGGGCCTCGGTAGATCTTGTTATTTTCTCATTGCAT
CTTGCCGGAATGTCTTCTATTTTAGGGGCTATTAATTTTATTACTACTGTGTTTAATATA
CGATCGCCGGGAATGACAATGGAACGAGTTAACCTTTTTGTTTGGTCTGTTCTCGTAACA
GTTTTTTTACTTTTACTATCCCTTCCTGTTTTGGCAGGGGCCATTACGATGCTCCTGACG
GATCGAAATTTTAATACTAGTTTTTTTGATCCTGCTGGTGGTGGGGATCCTATTT
>ECH23
ACTGGGCTGTCACTTCTTATTCGGTTTGAATTAGGAACCGCTGGCAACTTGCTAGATGAT
CACTTTTATAATGTTATTGTGACTGCGCACGCTTTTGTGATAATTTTTTTTATGGTAATG
CCCTTAATGATCGGGGGGTTCGGAAATTGAATAATTCCTTTGCTTATTGGTGCCCCGGAC
ATAAGCTTTCCGCGGATAAATAACATAAGTTTCTGACTTTTACCCCCTTCTTTTGTTCTA
CTAATTTGTTCTAGAATGGTAGAAGGTGGGGCTGGGACTGGATGAACTGTCTATCCTCCC
TTGAGGGGACCAATTGCTCATGCGGGGGCCTCGGTAGATCTTGTTATTTTCTCGTTGCAT
CTTGCCGGAATATCTTCTATTTTAGGGGCTATTAATTTTATTACTACTGTGTTTAATATA
CGATCGCCGGGAATGACAATGGAACGAGTCAACCTTTTTGTTTGGTCTGTTCTCGTAACA
GTTTTTTTACTTTTGCTATCCCTTCCTGTTTTGGCAGGGGCCATTACGATGCTCCTGACG
GATCGAAATTTTAATACTAGTTTTTTTGATCCTGCTGGTGGTGGGGATCCTATTT
>ECH24
ACTGGGCTGTCACTTCTTATTCGGTTTGAATTAGGAACCGTTGGCAACTTGCTAGATGAT
CACTTTTATAATGTTATTGTGACTGCGCACGCTTTTGTGATAATTTTTTTTATGGTAATA
CCCTTAATGATCGGGGGGTTCGGAAATTGAATAATTCCTTTGCTTATTGGTGCCCCGGAC
ATAAGCTTTCCGCGGATAAATAATATAAGTTTCTGGCTTTTACCCCCTTCTTTTGTTCTA
CTAATTTGTTCTAGAATGGTAGAAGGTGGGGCTGGGACTGGGTGAACTGTCTATCCTCCC
TTGAGGGGACCAATTGCTCACGCGGGGGCCTCGGTAGATCTTGTTATTTTCTCATTGCAT
CTTGCCGGAATGTCTTCTATTTTAGGGGCTATTAATTTTATTACTACTGTGTTTAATATA
CGATCGCCGGGAATGACAATGGAACGAGTCAACCTTTTTGTTTGGTCTGTTCTCGTAACA
GTTTTTTTACTTTTACTATCCCTTCCTGTTTTGGCAGGGGCCATTACGATGCTCCTGACG
GATCGAAATTTTAATACTAGTTTTTTTGATCCTGCTGGTGGTGGGGATCCTATTT
>ECH25
ACTGGGCTGTCACTTCTTATTCGGTTTGAATTAGGAACCGCTGGCAACTTGCTAGATGAT
CACTTTTATAATGTTATTGTGACTGCGCACGCTTTTGTGATGATTTTTTTTATGGTAATA
CCTTTAATGATCGGGGGGTTCGGAAATTGAATAATTCCTTTGCTTATTGGTGCCCCGGAC
ATAAGCTTTCCGCGGATAAATAACATAAGTTTCTGGCTTTTACCCCCTTCTTTTGTTCTA
CTAATTTGTTCTAGAATGGTAGAAGGTGGGGCTGGGACTGGATGAACTGTCTATCCTCCC
TTGAGGGGACCAATTGCTCATGCGGGGGCCTCGGTAGATCTTGTTATTTTCTCATTGCAT
CTTGCCGGAATGTCTTCTATTTTAGGGGCTATTAATTTTATTACTACTGTGTTTAATATA
CGATCGCCGGGAATGACAATGGAACGAGTCAACCTTTTTGTTTGGTCTGTTCTCGTAACA
GTTTTTTTACTTTTACTATCCCTTCCTGTTTTGGCAGGGGCCATTACGATGCTCCTGACG
GATCGAAATTTTAATACTAGTTTTTTTGATCCTGCTGGTGGTGGGGATCCTATTT
>ECH26
ACTGGGCTGTCACTTCTTATTCGGTTTGAATTAGGAACCGCTGGCAACTTGCTAGATGAT
CACTTTTATAATGTTATTGTGACTGCGCACGCTTTTGTGATAATTTTTTTTATGGTAATA
CCCTTAATGATCGGGGGGTTCGGAAATTGAATAATTCCTTTGCTTATTGGTGCCCCGGAC
ATAAGCTTTCCGCGGATAAATAACATAAGTTTTTGGCTTTTACCCCCTTCTTTTGTTCTA
CTAATTTGTTCTAGAATGGTAGAAGGTGGGGCTGGAACTGGATGAACTGTCTATCCTCCC
TTGAGGGGACCAATTGCTCATGCGGGGGCCTCGGTAGATCTTGTTATTTTCTCATTGCAT
CTTGCCGGAATGTCTTCTATTTTAGGGGCTATTAATTTTATTACTACTGTGTTTAATATA
CGATCGCCGGGAATGACAATGGAACGAGTCAACCTTTTTGTTTGATCTGTTCTCGTAACA
GTTTTTTTACTTTTACTATCTCTTCCTGTTTTGGCAGGGGCCATTACGATGCTCCTGACG
GATCGAAATTTTAATACTAGTTTTTTTGATCCTGCCGGTGGTGGGGATCCTATTT
>ECH27
ACTGGGCTGTCACTTCTTATTCGGTTTGAATTAGGAACCGCTGGCAACTTGCTAGATGAT
CACTTTTATAATGTTATTGTGACTGCGCACGCTTTTGTGATAATTTTTTTTATGGTAATA
CCCCTAATGATCGGGGGGTTCGGAAATTGAATAATTCCCTTGCTTATTGGTGCCCCGGAC
ATAAGCTTTCCGCGGATAAATAACATAAGTTTCTGGCTTTTACCCCCTTCTTTTATTCTA
CTAATTTGTTCTAGAATGGTAGAAGGTGGGGCTGGGACTGGATGAACTGTCTATCCTCCC
TTGAGGGGACCAATTGCTCATGCGGGGGCCTCGGTAGATCTTGTTATTTTCTCGTTGCAT
CTTGCTGGAATGTCTTCTATTTTAGGGGCTATTAATTTTATTACTACTGTGTTTAATATA
CGATCGCCGGGAATGACAATGGAACGAGTCAACCTTTTTGTTTGGTCTGTTCTCGTAACA
GTTTTTTTACTTTTACTATCCCTTCCTGTTTTGGCAGGGGCCATTACGATGCTCCTGACG
GATCGAAATTTTAATACTAGTTTTTTTGATCCTGCTGGTGGTGGGGATCCTATTT
>ECH28
ACTGGGCTGTCACTTCTTATTCGGTTTGAATTAGGAACCGCTGGCAACTTGCTAGATGAT
CACTTTTATAATGTTATTGTGACTGCGCACGCTTTTGTGATAATTTTTTTTATGGTAATA
CCCTTAATGATCGGGGGGTTCGGAAATTGAATAATTCCTTTGCTTATTGGTGCCCCGGAC
ATAAGCTTTCCGCGGATAAATAACATAAGTTTCTGGCTTTTACCCCCTTCTTTTGTTCTA
CTAATTTGTTCTAGAATGGTAGAAGGTGGGGCTGGGACTGGATGAACTGTCTATCCTCCC
TTGAGGGGACCAATTGCTCATGCGGGGGCCTCGGTAGATCTTGTTATTTTCTCGTTGCAT
CTTGCCGGAATGTCTTCTATTTTAGGGGCTATTAATTTTATTACTACTGTGTTTAATATA
CGATCGCCGGGAATGACAATGGAACGAGTCAATCTTTTTGTTTGGTCTGTTCTAGTAACA
GTTTTTTTACTTTTACTATCCCTTCCTGTTTTGGCAGGGGCCATTACGATGCTCCTGACG
GATCGAAATTTTAATACTAGTTTTTTTGATCCTGCTGGTGGTGGGGATCCTATTT
>ECH29
ACTGGGCTGTCACTTCTTATTCGGTTTGAATTAGGAACCGCTGGCAACTTGCTAGATGAT
CACTTTTATAATGTTATTGTGACTGCGCACGCTTTTGTGATAATTTTTTTTATGGTAATA
CCCTTAATGATCGGGGGGTTCGGAAATTGAATAATTCCTTTGCTTATTGGTGCCCCGGAC
ATAAGCTTTCCGCGGATAAATAACATGAGTTTCTGGCTTTTACCCCCTTCTTTTGTTCTA
CTAATTTGTTCTAGAATGGTAGAAGGTGGGGCTGGGACTGGGTGAACTGTCTATCCTCCT
TTGAGGGGACCAATTGCTCATGCGGGGGCCTCGGTAGATCTTGTTATTTTCTCGTTGCAT
CTTGCCGGAATGTCTTCTATTTTAGGGGCTATTAATTTTATTACTACTGTGTTTAATATG
CGATCGCCGGGAATGACAATGGAACGAGTCAACCTTTTTGTTTGGTCTGTTCTCGTAACA
GTTTTTTTACTTTTACTATCCCTTCCTGTTTTGGCAGGGGCCATTACGATGCTCCTGACG
GATCGAAATTTTAATACTAGTTTTTTTGATCCTGCTGGTGGTGGGGATCCTATTT
>ECH30
ACTGGGCTGTCACTTCTTATTCGGTTTGAATTAGGAACCGCTGGCAACTTGCTAGATGAT
CACTTTTATAATGTTATTGTGACTGCGCACGCTTTTGTGATAATTTTTTTTATGGTAATA
CCCTTAATGATCGGGGGGTTCGGAAATTGAATAATTCCTTTGCTTATTGGTGCCCCGGAC
ATAAGCTTTCCGCGGATAAATAACATAAGTTTCTGGCTTTTACCTCCTTCTTTTGTTCTA
CTAATTTGTTCTAGAATGGTAGAAGGTGGGGCTGGGACTGGATGAACTGTCTATCCTCCC
TTGAGGGGACCAATTGCTCATGCGGGGGCCTCGGTAGATCTTGTTATTTTCTCATTGCAT
CTTGCCGGAATGTCTTCTATTTTAGGGGCTATTAATTTTATTACTACTGTGTTTAATATA
CGATCGCCGGGAATGACAATGGAACGAGTCAACCTTTTTGTTTGGTCTGTTCTCGTAACA
GTTTTTTTACTTTTACTATCCCTTCCTGTTTTGGCAGGGGCCATTACGATGCTCCTGACG
GATCGAAATTTTAATACTAGTTTTTTTGATCCTGCTGGTGGTGGGGATCCTATTT
>ECH31
ACTGGGCTGTCACTTCTTATTCGGTTTGAATTAGGAACCGCTGGCAACTTGCTAGATGAT
CACTTTTATAATGTTATTGTGACTGCGCACGCTTTTGTGATAATTTTTTTTATGGTAATA
CCCTTAATGATCGGGGGGTTCGGAAATTGAATAATTCCTTTGCTTATTGGTGCCCCGGAC
ATAAGCTTTCCGCGGATAAATAACATAAGTTTTTGGCTTTTACCCCCTTCTTTTGTTCTA
CTAATTTGTTCTAGAATGGTAGAAGGTGGGGCTGGGACTGGATGAACTGTCTACCCTCCC
TTGAGGGGACCAATTGCTCATGCGGGGGCCTCGGTAGATCTTGTTATTTTCTCATTGCAT
CTTGCCGGAATGTCTTCTATTTTAGGGGCTATTAATTTTATTACTACTGTGTTTAATATA
CGATCGCCGGGAATGACAATGGAACGAGTCAACCTTTTTGTTTGGTCTGTTCTCGTAACA
GTTTTTTTACTTTTACTATCCCTTCCTGTTTTGGCAGGGGCCATTACGATGCTCCTGACG
GATCGAAATTTTAATACTAGTTTTTTTGATCCTGCCGGTGGTGGGGATCCTATTT
>ECH32
ACTGGGCTGTCACTTCTTATTCGGTTTGAATTAGGAACCGCTGGCAACTTGCTAGATGAT
CACTTTTATAATGTTATTGTGACTGCGCACGCTTTTGTGATAATTTTTTTTATGGTAATA
CCCTTAATGATCGGGGGGTTCGGAAATTGAATAATTCCTTTGCTTATTGGTGCCCCGGAC
ATAAGCTTTCCGCGGATAAATAACATAAGTTTCTGGCTTTTACCCCCTTCTTTTGTTTTA
CTAATTTGTTCTAGAATGGTAGAAGGTGGGGCTGGGACTGGATGAACTGTCTATCCTCCC
TTGAGGGGACCAATTGCTCATGCGGGGGCCTCGGTAGATCTTGTTATTTTCTCGTTGCAT
CTTGCCGGAATGTCTTCTATTTTAGGGGCTATTAATTTTATTACTACTGTGTTTAATATA
CGATCGCCGGGAATGACAATGGAACGAGTCAACCTTTTTGTTTGGTCTGTTCTCGTAACA
GTTTTTTTACTTTTACTATCCCTTCCTGTTTTGGCAGGGGCCATTACGATGCTCCTGACA
GATCGAAATTTTAATACTAGTTTTTTTGATCCTGCTGGTGGTGGGGATCCTATTT
>ECH33
ACTGGGCTGTCACTTCTTATTCGGTTTGAATTAGGAACCGCTGGCAACTTGCTAGATGAT
CACTTTTATAATGTTATTGTGACTGCGCACGCTTTTGTGATAATTTTTTTTATGGTAATA
CCCTTAATGATCGGGGGGTTCGGAAATTGAATAATTCCTTTGCTTATTGGTGCCCCGGAC
ATAAGCTTTCCGCGGATAAATAACATAAGTTTCTGGCTTTTACCCCCTTCTTTTGTTCTA
CTAATTTGTTCTAGAATGGTAGAAGGTGGGGCTGGGACTGGATGAACTGTCTATCCTCCC
TTGAGGGGACCAATTGCTCATGCGGGGGCCTCGGTAGATCTTGTTATTTTCTCGTTGCAT
CTTGCCGGAATGTCTTCTATTTTAGGGGCTATTAATTTTATTACTACTGTGTTTAATATA
CGATCGCCGGGAATGACAATGGAACGAGTCAATCTTTTTGTTTGGTCTGTTCTCGTAACA
GTTTTTTTACTTTTACTATCCCTTCCTGTTTTGGCAGGGGCCATTACGATGCTCCTGACG
GATCGAAATTTTAATACTAGTTTTTTTGATCCTGCTGGTGGTGGGGATCCTATTT
>ECH34
ACTGGGCTGTCACTTCTTATTCGGTTTGAATTGGGAACCGCTGGCAACTTGCTAGATGAT
CACTTTTATAATGTTATTGTGACTGCGCACGCTTTTGTGATAATTTTTTTTATGGTAATA
CCCTTAATGATCGGGGGGTTCGGAAATTGAATAATTCCTTTGCTTATTGGTGCCCCGGAC
ATAAGCTTTCCGCGGATAAATAACATAAGTTTCTGGCTTTTACCCCCTTCTTTTGTTCTA
CTAATTTGTTCTAGAATGGTAGAAGGTGGGGCTGGGACTGGGTGAACTGTCTATCCTCCC
TTGAGGGGACCAATTGCTCACGCGGGGGCCTCGGTAGATCTTGTTATTTTCTCATTGCAT
CTTGCCGGAATGTCTTCTATTTTAGGGGCTATTAATTTTATTACTACTGTGTTTAATATA
CGATCGCCGGGAATGACAATGGAACGAGTCAACCTTTTTGTTTGGTCTGTTCTCGTAACA
GTTTTTTTACTTTTACTATCCCTTCCTGTTTTGGCAGGGGCCATTACGATGCTCCTGACG
GATCGAAATTTTAATACTAGTTTTTTTGATCCTGCTGGTGGTGGGGATCCTATTT
>ECH35
ACTGGGCTGTCACTTCTTATTCGGTTTGAATTAGGAACCGCTGGCAACTTGCTAGATGAT
CATTTTTATAATGTTATTGTGACTGCGCACGCTTTTGTGATAATTTTTTTTATGGTAATA
CCCTTAATGATCGGGGGGTTCGGAAATTGAATAATTCCCTTGCTTATTGGAGCTCCGGAC
ATAAGCTTTCCGCGGATAAATAACATGAGTTTCTGGCTTTTACCCCCTTCTTTTGTTCTA
CTAATTTGTTCTAGAATGGTAGAAGGTGGGGCTGGGACTGGATGAACTGTCTATCCTCCA
TTGAGGGGACCAATTGCTCATGCGGGGGCCTCGGTAGATCTTGTTATTTTCTCGTTGCAT
CTTGCCGGAATGTCTTCTATTTTAGGGGCTATTAATTTTATTACTACTGTGTTTAATATA
CGATCGCCGGGAATGACAATGGAACGAGTCAACCTTTTTGTTTGGTCTGTTCTCGTAACA
GTTTTTTTACTTCTACTATCCCTTCCTGTTTTGGCAGGGGCCATTACGATGCTCCTGACG
GATCGAAATTTTAATACTAGTTTTTTTGATCCTGCTGGTGGTGGAGATCCTATTT
>ECH36
ACTGGGCTGTCACTTCTTATTCGGTTTGAATTAGGAACCGCTGGCAACTTGCTAGATGAT
CACTTTTATAATGTTATTGTGACTGCGCACGCTTTTGTGATAATTTTTTTTATGGTAATA
CCCTTAATGATCGGAGGGTTCGGAAATTGAATAATTCCTTTGCTTATTGGTGCCCCGGAC
ATAAGCTTTCCGCGGATAAATAACATAAGTTTCTGGCTTTTACCCCCTTCTTTTGTTCTA
CTAATTTGTTCTAGAATGGTAGAAGGTGGGGCTGGGACTGGATGGACTGTTTATCCTCCC
TTGAGGGGACCAATTGCTCATGCGGGGGCCTCGGTAGATCTTGTTATTTTCTCGTTGCAT
CTTGCCGGAATGTCTTCTATTTTAGGGGCTATTAATTTTATTACTACTGTGTTTAATATA
CGATCGCCGGGAATGACAATGGAACGAGTCAACCTTTTTGTTTGGTCTGTTCTCGTAACA
GTTTTTTTACTTTTACTATCCCTTCCTGTTTTGGCAGGGGCCATTACGATGCTCCTGACG
GATCGAAATTTTAATACTAGTTTTTTTGATCCTGCTGGTGGTGGGGATCCTATTT
>ECH37
ACTGGGCTGTCACTTCTTATTCGGTTTGAATTAGGAACCGCTGGCAACTTGCTAGATGAT
CACTTTTATAATGTTATTGTGACTGCGCACGCTTTTGTGATAATTTTTTTTATGGTAATA
CCCTTAATGATCGGGGGGTTCGGAAATTGAATAATTCCTTTGCTTATTGGTGCCCCGGAC
ATAAGCTTTCCGCGGATAAATAACATAAGTTTCTGGCTTTTACCCCCTTCTTTTGTTCTA
CTAATTTGTTCTAGAATGGTAGAAGGTGGGGCTGGGACTGGATGAACTGTCTATCCTCCC
TTGAGGGGACCAATTGCTCATGCGGGGGCCTCGGTAGATCTTGTTATTTTCTCATTGCAT
CTTGCCGGAATGTCTTCTATTTTAGGGGCTATTAATTTTATTACTACTGTGTTTAATATA
CGATCGCCAGGAATGACAATGGAACGAGTCAATCTTTTTGTTTGGTCTGTTCTCGTAACA
GTTTTTTTACTTTTACTATCCCTTCCTGTTTTGGCGGGGGCCATTACGATGCTCCTGACG
GATCGAAATTTTAATACTAGTTTTTTTGATCCTGCTGGTGGTGGGGATCCTATTT
>ECH38
ACTGGGCTGTCACTTCTTATTCGGTTTGAATTAGGAACCGCTGGCAACTTGCTAGATGAT
CACTTTTATAATGTTATTGTGACTGCGCACGCTTTTGTGATAATTTTTTTTATGGTAATG
CCCTTAATGATCGGGGGGTTCGGAAATTGAATAATTCCTTTGCTTATTGGTGCCCCGGAC
ATAAGCTTTCCGCGGATAAATAACATAAGTTTCTGGCTTTTACCCCCTTCTTTTGTTCTA
CTAATTTGTTCTAGAATGGTAGAAGGTGGGGCTGGGACTGGATGAACTGTCTATCCTCCC
TTGAGGGGACCAATTGCTCATGCGGGGGCCTCGGTAGATCTTGTTATTTTCTCATTGCAT
CTTGCCGGAATGTCTTCTATTTTAGGGGCTATTAATTTTATTACTACTGTGTTTAATATA
CGATCGCCAGGAATGACAATGGAACGAGTCAATCTTTTTGTTTGGTCTGTTCTCGTAACA
GTTTTTTTACTTTTACTATCCCTTCCTGTTTTGGCAGGGGCCATTACGATGCTCCTGACG
GATCGAAATTTTAATACTAGTTTTTTTGATCCTGCTGGTGGTGGGGATCCTATTT
>ECH39
ACTGGGCTGTCACTTCTTATTCGGTTTGAATTAGGAACCGCTGGCAACTTGCTAGATGAT
CACTTTTATAATGTTATTGTGACTGCGCACGCTTTTGTGATAATTTTTTTTATAGTAATA
CCCTTAATGATCGGGGGGTTCGGAAATTGAATAATTCCTTTGCTTATTGGTGCCCCGGAC
ATAAGCTTTCCGCGGATAAATAACATAAGTTTTTGGCTTTTACCCCCTTCTTTTGTTCTA
CTAATTTGTTCTAGAATGGTAGAAGGTGGGGCTGGGACTGGATGAACTGTCTATCCTCCC
TTGAGGGGACCAATTGCTCATGCGGGGGCCTCGGTAGATCTTGTTATTTTCTCATTGCAT
CTTGCCGGAATGTCTTCTATTTTAGGGGCTATTAATTTTATTACTACTGTGTTTAATATA
CGATCGCCGGGAATGACAATGGAACGAGTCAACCTTTTTGTTTGGTCTGTTCTCGTAACA
GTTTTTCTACTTTTACTATCCCTTCCTGTTTTGGCAGGGGCCATTACGATGCTCCTGACG
GATCGAAATTTTAATACTAGTTTTTTTGATCCTGCTGGTGGTGGGGATCCTATTT
>ECH40
ACTGGGCTGTCACTTCTTATTCGGTTTGAATTAGGAACCGCTGGCAACTTGCTAGATGAT
CACTTTTATAATGTTATTGTGACTGCGCACGCTTTTGTGATAATTTTTTTTATGGTAATG
CCCTTAATGATCGGGGGGTTCGGAAATTGAATAATTCCTTTGCTTATTGGTGCCCCGGAC
ATAAGCTTTCCGCGGATAAATAACATAAGCTTCTGGCTTTTACCCCCTTCTTTTGTTCTA
CTAATTTGTTCTAGAATGGTAGAAGGTGGAGCTGGGACTGGATGAACTGTCTATCCTCCC
TTGAGGGGACCAATTGCTCATGCGGGGGCCTCGGTAGATCTTGTTATTTTCTCATTGCAT
CTTGCCGGAATGTCTTCTATTTTAGGGGCTATTAATTTTATTACTACTGTGTTTAATATA
CGATCGCCGGGAATGACAATGGAACGAGTCAACCTTTTTGTTTGGTCTGTTCTCGTAACA
GTTTTTTTACTTTTACTATCCCTTCCTGTTTTGGCAGGGGCCATTACGATGCTCCTGACG
GATCGAAATTTTAATACTAGTTTTTTTGATCCTGCTGGCGGTGGGGATCCTATTT
>ECH41
ACTGGGCTGTCACTTCTTATTCGGTTTGAATTAGGAACCGCTGGCAACTTGCTAGATGAT
CACTTTTATAATGTTATTGTGACTGCGCACGCTTTTGTGATAATTTTTTTTATGGTAATA
CCCTTAATGATCGGGGGGTTCGGAAATTGAATAATTCCTTTGCTTATTGGTGCCCCGGAC
ATAAGCTTTCCGCGGATAAATAACATGAGTTTCTGGCTTTTACCCCCTTCTTTTGTTCTA
CTAATTTGTTCTAGAATGGTAGAAGGTGGGGCTGGGACTGGGTGAACTGTCTATCCTCCC
TTGAGGGGACCAATTGCTCATGCGGGGGCCTCGGTAGATCTTGTTATTTTCTCGTTGCAT
CTTGCCGGAATGTCTTCTATTTTAGGGGCTATTAATTTTATTACTACTGTGTTTAATATG
CGATCGCCGGGAATGACAATGGAACGAGTCAACCTTTTTGTTTGGTCTGTTCTCGTAACA
GTTTTTTTACTTTTACTATCCCTTCCTGTTTTGGCAGGGGCCATTACGATGCTCCTGACG
GATCGAAATTTTAATACTAGTTTTTTTGATCCTGCTGGTGGCGGGGATCCTATTT
>ECH42
ACTGGGCTGTCACTTCTTATTCGGTTTGAATTAGGAACCGCTGGCAACTTGCTAGATGAT
CACTTTTATAATGTTATTGTGACTGCGCACGCTTTTGTGATAATTTTTTTTATGGTAATA
CCCTTAATGATCGGGGGGTTCGGAAATTGAATAATTCCTTTGCTTATTGGTGCCCCGGAC
ATAAGCTTTCCGCGGATAAATAACATAAGTTTTTGGCTTTTACCCCCTTCTTTTGTTCTA
CTAATTTGTTCTAGAATGGTAGAAGGTGGGGCTGGGACTGGATGAACTGTCTATCCTCCC
TTGAGGGGACCAATTGCTCATGCGGGGGCCTCGGTAGATCTTGTTATTTTCTCATTGCAT
CTTGCCGGAATGTCTTCTATTTTAGGGGCTATTAATTTTATTACTACTGTGTTTAATATA
CGATCGCCGGGAATGACAATGGAACGAGTCAATCTTTTTGTTTGGTCTGTTCTCGTAACA
GTTTTTTTACTTTTACTATCCCTTCCTGTTTTGGCAGGGGCCATTACGATGCTCCTGACG
GATCGAAATTTTAATACTAGTTTTTTTGATCCTGCCGGTGGTGGGGATCCTATTT
>ECH43
ACTGGGCTGTCACTTCTTATTCGGTTTGAATTAGGAACCGCTGGCAACTTGCTAGATGAT
CACTTTTATAATGTTATTGTGACTGCGCACGCTTTTGTGATAATTTTTTTTATGGTAATA
CCCTTAATGATCGGGGGGTTCGGAAATTGAATAATTCCTTTGCTTATTGGTGCCCCGGAC
ATGAGCTTTCCGCGGATAAATAACATAAGTTTCTGGCTTTTACCCCCTTCTTTTGTTCTA
CTAATTTGTTCTAGAATGGTAGAAGGTGGGGCTGGGACTGGATGAACTGTCTATCCTCCC
TTGAGGGGACCAATTGCTCATGCGGGGGCCTCGGTAGATCTTGTTATTTTCTCATTGCAT
CTTGCCGGAATGTCTTCTATTTTAGGGGCTATTAATTTTATTACTACTGTGTTTAATATA
CGATCGCCGGGAATGACAATGGAACGAGTCAACCTTTTTGTTTGGTCTGTTCTCGTAACA
GTTTTTTTACTTTTACTATCCCTTCCTGTTTTGGCAGGGGCCATTACGATGCTCCTGACG
GATCGAAATTTTAATACTAGTTTTTTTGATCCTGCTGGTGGTGGGGATCCTATTT
>ECH44
ACTGGGCTGTCACTTCTTATTCGGTTTGAATTAGGAACCGCTGGCAACTTGCTAGATGAT
CACTTTTATAATGTTATTGTGACTGCGCACGCTTTTGTGATAATTTTTTTTATGGTAATG
CCCTTAATGATCGGGGGGTTCGGAAATTGAATAATTCCTTTGCTTATTGGTGCCCCGGAC
ATAAGCTTTCCGCGGATAAATAACATAAGTTTTTGGCTTTTACCCCCTTCTTTTGTTCTA
CTAATTTGTTCTAGAATGGTAGAAGGTGGGGCTGGGACTGGATGAACTGTCTATCCTCCC
TTGAGGGGACCAATTGCTCATGCGGGGGCCTCGGTAGATCTTGTTATTTTCTCATTGCAT
CTTGCCGGAATGTCTTCTATTTTAGGGGCTATTAATTTTATTACTACTGTGTTTAATATA
CGATCGCCGGGAATGACAATGGAACGAGTCAACCTTTTTGTTTGGTCTGTTCTCGTAACA
GTTTTTTTACTTTTACTATCCCTTCCTGTTTTGGCAGGGGCCATTACGATGCTCCTGACG
GATCGAAATTTTAATACTAGTTTTTTTGATCCTGCCGGTGGTGGGGATCCTATTT
>ECH45
ACTGGGCTGTCACTTCTTATTCGGTTTGAATTAGGAACCGCTGGCAACTTGCTAGATGAT
CACTTTTATAATGTTATTGTGACTGCGCACGCTTTTGTGATAATTTTTTTTATGGTAATA
CCCTTAATGATCGGGGGGTTTGGAAATTGAATAATTCCTTTGCTTATTGGTGCCCCGGAC
ATAAGCTTTCCGCGGATAAATAACATGAGTTTCTGGCTTTTACCCCCTTCTTTTGTTCTA
CTAATTTGTTCTAGAATGGTAGAAGGTGGGGCTGGGACTGGGTGAACTGTCTATCCTCCC
TTGAGGGGACCAATTGCTCATGCGGGGGCCTCGGTAGATCTTGTTATTTTCTCGTTGCAT
CTTGCCGGAATGTCTTCTATTTTAGGGGCTATTAATTTTATTACTACTGTGTTTAATATG
CGATCGCCGGGAATGACAATGGAACGAGTCAACCTTTTTGTTTGGTCTGTTCTCGTAACA
GTTTTTTTACTTTTACTATCCCTTCCTGTTTTGGCAGGGGCCATTACGATGCTCCTGACG
GATCGAAATTTTAATACTAGTTTTTTCGATCCTGCTGGTGGTGGGGATCCTATTT
>ECH46
ACTGGGCTGTCACTTCTTATTCGGTTTGAATTAGGAACCGCTGGCAACTTGCTAGATGAT
CACTTTTATAATGTTATTGTGACTGCGCACGCTTTTGTGATAATTTTTTTTATGGTAATA
CCCTTAATGATCGGGGGGTTCGGAAATTGAATAATTCCTTTGCTTATTGGTGCCCCGGAC
ATAAGCTTTCCGCGGATAAATAACATAAGTTTCTGGCTTTTACCCCCTTCTTTTGTTCTA
CTAATTTGTTCTAGAATGGTAGAAGGTGGGGCTGGGACTGGATGAACTGTCTATCCTCCC
TTGAGGGGACCAATTGCTCATGCGGGGGCCTCGGTAGATCTTGTTATTTTCTCATTGCAT
CTTGCCGGAATGTCTTCTATTTTAGGGGCTATTAATTTTATTACTACTGTGTTTAATATA
CGATCGCCAGGAATGACAATGGAACGAGTCAATCTTTTTGTTTGGTCTGTTCTCGTAACA
GTTTTTTTACTTTTACTATCCCTTCCTGTTTTGGCAGGGGCCATTACGATGCTCCTGACG
GATCGAAATTTTAATACTAGTTTTTTTGATCCTGCTGGTGGTGGGGATCCTATTT
>ECH47
ACTGGGCTGTCACTTCTTATTCGGTTTGAATTAGGAACCGCTGGCAACTTGCTAGATGAT
CACTTTTATAATGTTATTGTGACTGCGCACGCTTTTGTGATAATTTTTTTTATGGTAATA
CCCTTAATGATCGGGGGGTTCGGAAATTGAATAATTCCTTTGCTTATTGGTGCCCCGGAC
ATAAGCTTTCCGCGGATAAATAACATAAGTTTCTGGCTTTTACCCCCTTCTTTTGTTCTA
CTAATTTGTTCTAGAATGGTAGAAGGTGGGGCTGGGACTGGATGAACTGTCTATCCTCCC
TTGAGGGGACCAATTGCTCATGCGGGGGCCTCGGTAGATCTTGTTATTTTCTCATTGCAT
CTTGCCGGAATGTCTTCTATTTTAGGGGCTATTAATTTTATTACTACTGTGTTTAATATA
CGATCGCCAGGAATGACAATGGAACGAGTCAATCTTTTTGTTTGGTCTGTTCTCGTAACA
GTTTTTTTACTTTTACTATCCCTTCCTGTCTTGGCAGGGGCCATTACGATGCTCCTGACG
GATCGAAATTTTAATACTAGTTTTTTTGATCCTGCTGGTGGTGGGGATCCTATTT
>ECH48
ACTGGGCTGTCACTTCTTATTCGGTTTGAATTAGGAACCGCTGGCAACTTGCTAGATGAT
CACTTTTATAATGTTATTGTGACTGCGCACGCTTTTGTGATAATTTTTTTTATGGTAATA
CCCTTAATGATCGGGGGGTTCGGAAATTGAATAATTCCTTTGCTTATTGGTGCCCCGGAC
ATAAGCTTTCCGCGGATAAATAACATGAGTTTCTGGCTTTTACCCCCTTCTTTTGTTCTA
CTAATTTGTTCTAGAATGGTAGAAGGTGGGGCTGGGACTGGGTGAACTGTCTATCCTCCC
TTGAGGGGACCAATTGCTCATGCGGGGGCCTCGGTAGATCTTGTTATTTTCTCGTTGCAC
CTTGCCGGAATGTCTTCTATTTTAGGGGCTATTAATTTTATTACTACTGTGTTTAATATG
CGATCGCCGGGAATGACAATGGAACGAGTCAACCTTTTTGTTTGGTCTGTTCTCGTAACA
GTTTTTTTACTTTTACTATCCCTTCCTGTTTTGGCAGGGGCCATTACGATGCTCCTGACG
GATCGAAATTTTAATACTAGTTTTTTTGATCCTGCTGGTGGTGGGGATCCTATTT
>ECH49
ACTGGGCTGTCACTTCTTATTCGGTTTGAATTAGGAACCGCTGGCAACTTGCTAGATGAT
CACTTTTATAATGTTATTGTGACTGCGCACGCTTTTGTGATAATTTTTTTTATGGTAATG
CCCTTAATGATCGGGGGGTTCGGAAATTGAATAATTCCTTTGCTTATTGGTGCCCCGGAC
ATAAGCTTTCCGCGGATAAATAACATAAGTTTCTGACTTTTACCCCCTTCTTTTGTTCTA
CTAATTTGTTCTAGAATGGTAGAAGGTGGGGCTGGGACTGGATGAACTGTCTATCCCCCC
TTGAGGGGACCAATTGCTCATGCGGGGGCCTCGGTAGATCTTGTTATTTTCTCGTTGCAT
CTTGCCGGAATGTCTTCTATTTTAGGGGCTATTAATTTTATTACTACTGTGTTTAATATA
CGATCGCCGGGAATGACAATGGAACGAGTCAACCTTTTTGTTTGGTCTGTTCTCGTAACA
GTTTTTTTACTTTTACTATCCCTTCCTGTTTTGGCAGGGGCCATTACGATGCTCCTGACG
GATCGAAATTTTAATACTAGTTTTTTTGACCCTGCTGGTGGTGGGGATCCTATTT
>ECH50
ACTGGGCTGTCACTTCTTATTCGGTTTGAATTAGGAACCGCTGGCAACTTGCTAGATGAT
CACTTTTATAATGTTATTGTAACTGCGCACGCTTTTGTGATAATTTTTTTTATGGTAATA
CCCTTAATGATCGGGGGGTTCGGAAATTGAATAATTCCTTTGCTTATTGGTGCCCCGGAC
ATAAGCTTTCCGCGGATAAATAACATAAGTTTTTGGCTTTTACCCCCTTCTTTTGTTCTA
CTAATTTGTTCTAGAATGGTAGAAGGTGGGGCTGGAACTGGATGAACTGTCTATCCTCCC
TTGAGGGGACCAATTGCTCATGCGGGGGCCTCGGTAGATCTTGTTATTTTCTCATTGCAT
CTTGCCGGAATGTCTTCTATTTTAGGGGCTATTAATTTTATTACTACTGTGTTTAATATA
CGATCGCCGGGAATGACAATGGAACGAGTCAACCTTTTTGTTTGATCTGTTCTCGTAACA
GTTTTTTTACTTTTACTATCTCTTCCTGTTTTGGCAGGGGCCATTACGATGCTCCTGACG
GATCGAAATTTTAATACTAGTTTTTTTGATCCTGCCGGTGGTGGGGATCCTATTT
>ECH51
ACTGGGCTGTCACTTCTTATTCGGTTTGAATTAGGAACCGCTGGCAACTTGCTAGATGAT
CACTTTTATAATGTTATTGTGACTGCGCACGCTTTTGTGATAATTTTTTTTATGGTAATA
CCCTTAATGATCGGGGGGTTCGGAAATTGAATAATTCCTTTGCTTATTGGTGCCCCGGAC
ATGAGCTTTCCGCGGATAAATAACATAAGTTTCTGGCTTTTACCCCCTTCTTTTGTTTTA
CTAATTTGTTCTAGAATGGTAGAAGGTGGGGCTGGGACTGGATGAACTGTCTATCCCCCC
TTGAGGGGACCAATTGCTCATGCGGGGGCCTCGGTAGATCTTGTTATTTTCTCATTGCAT
CTTGCCGGAATGTCTTCTATTTTAGGGGCTATTAATTTTATTACTACTGTGTTTAATATG
CGATCGCCGGGAATGACAATGGAACGAGTCAACCTTTTTGTTTGGTCTGTTCTCGTAACA
GTTTTTTTACTTTTACTATCCCTTCCTGTTTTGGCAGGGGCCATTACGATGCTCCTGACG
GATCGAAATTTTAATACTAGTTTTTTTGATCCTGCTGGTGGTGGGGATCCTATTT
>ECH52
ACTGGGCTGTCACTTCTTATTCGGTTTGAATTAGGAACCGCTGGCAACTTGCTAGATGAT
CACTTTTATAATGTTATTGTGACTGCGCACGCTTTTGTGATAATTTTTTTTATGGTAATA
CCCTTAATGATCGGGGGGTTCGGAAATTGAATAATTCCTTTGCTTATTGGTGCCCCGGAC
ATAAGCTTTCCGCGGATAAATAACATAAGTTTCTGGCTTTTACCCCCTTCTTTTGTTCTA
CTAATTTGTTCTAGAATGGTAGAAGGTGGGGCTGGGACTGGGTGAACTGTCTATCCTCCC
TTGAGGGGACCAATTGCTCACGCGGGGGCCTCGGTAGATCTTGTTATTTTCTCATTGCAT
CTTGCCGGAATGTCTTCTATTTTAGGGGCTATTAATTTTATTACTACTGTGTTTAATATG
CGATCGCCGGGAATGACAATGGAACGAGTCAACCTTTTTGTTTGGTCTGTTCTCGTAACA
GTTTTTTTACTTTTACTATCCCTTCCTGTTTTGGCAGGGGCCATTACGATGCTCCTGACG
GATCGAAATTTTAATACTAGTTTTTTTGATCCTGCTGGTGGTGGGGATCCTATTT
>ECH53
ACTGGGCTGTCACTTCTTATTCGGTTTGAATTAGGAACCGCTGGCAACTTGCTAGATGAT
CACTTTTATAATGTTATTGTGACTGCGCACGCTTTTGTGATAATTTTTTTTATGGTAATA
CCCTTAATGATCGGGGGGTTCGGAAATTGAATAATTCCTTTGCTTATTGGTGCCCCGGAC
ATAAGCTTTCCGCGGATAAATAACATAAGTTTCTGGCTTTTACCCCCTTCTTTTGTTCTA
CTAATTTGTTCTAGAATGGTAGAAGGTGGGGCTGGGACTGGATGAACTGTCTATCCTCCC
TTGAGGGGACCAATTGCTCATGCGGGGGCCTCGGTAGATCTTGTTATTTTCTCATTGCAT
CTTGCCGGAATGTCTTCTATTTTAGGGGCTATTAATTTTATTACTACTGTGTTTAATATA
CGATCGCCGGGAATGACAATGGAACGAGTCAACCTTTTTGTTTGGTCTGTTCTCGTAACA
GTTTTTTTACTTTTACTATCCCTTCCTGTTTTGGCAGGGGCCATTACGATGCTCCTGACG
GATCGAAATTTTAATACTAGTTTTTTCGATCCTGCTGGTGGTGGGGATCCTATTT
>ECH54
ACTGGGCTGTCACTTCTTATTCGGTTTGAATTAGGAACCGCTGGCAACTTGCTAGATGAT
CACTTTTATAATGTTATTGTGACTGCGCACGCTTTTGTGATAATTTTTTTTATGGTAATA
CCCTTAATGATCGGGGGGTTCGGAAATTGAATAATTCCTTTGCTTATTGGTGCCCCGGAC
ATAAGCTTTCCGCGGATAAATAACATGAGTTTCTGGCTTTTACCCCCTTCTTTTGTTCTA
CTAATTTGTTCTAGAATGGTAGAAGGTGGGGCTGGGACTGGGTGAACTGTCTATCCTCCC
TTGAGGGGACCAATTGCTCATGCGGGGGCCTCGGTAGATCTTGTTATTTTCTCGTTGCAT
CTTGCCGGAATGTCTTCTATTTTAGGGGCTATTAATTTTATTACTACTGTGTTTAATATG
CGATCCCCGGGAATGACAATGGAACGAGTCAACCTTTTTGTTTGGTCTGTTCTCGTAACA
GTTTTTTTACTTTTACTATCCCTTCCTGTTTTGGCAGGGGCCATTACGATGCTCCTGACG
GATCGAAATTTTAATACTAGTTTTTTTGATCCTGCTGGTGGTGGGGATCCTATTT
>ECH55
ACTGGGCTGTCACTTCTTATTCGGTTTGAATTAGGAACCGCTGGCAACTTGCTAGATGAT
CACTTTTATAATGTTATTGTGACTGCGCACGCTTTTGTGATAATTTTTTTTATGGTAATA
CCCTTAATGATCGGGGGGTTCGGAAATTGAATAATTCCTTTGCTTATTGGTGCCCCGGAC
ATGAGCTTTCCGCGGATAAATAACATAAGTTTCTGGCTTTTACCCCCTTCCTTTGTTCTA
CTAATTTGTTCTAGAATGGTAGAAGGTGGGGCTGGGACTGGATGAACTGTCTATCCTCCC
TTGAGGGGACCAATTGCTCATGCGGGGGCCTCGGTAGATCTTGTTATTTTCTCATTGCAT
CTTGCCGGAATGTCTTCTATTTTAGGGGCTATTAATTTTATTACTACTGTGTTTAATATA
CGATCGCCGGGAATAACAATGGAACGAGTCAACCTTTTTGTTTGGTCTGTTCTCGTAACA
GTTTTTTTACTTTTACTATCCCTTCCTGTTTTGGCAGGGGCCATTACGATGCTCCTGACG
GATCGAAATTTTAATACTAGTTTTTTTGATCCTGCTGGTGGTGGGGATCCTATTT
>ECH56
ACTGGGCTGTCACTTCTTATTCGGTTTGAATTAGGAACCGCTGGCAACTTGCTGGATGAC
CATTTTTATAATGTTATTGTGACTGCGCACGCTTTTGTGATAATTTTTTTTATGGTAATA
CCCTTAATGATCGGGGGGTTCGGAAATTGAATAATTCCTTTGCTTATTGGTGCCCCGGAC
ATAAGCTTTCCGCGGATAAATAACATAAGTTTCTGGCTTTTACCCCCTTCTTTTGTTCTA
CTAATTTGTTCTAGAATGGTAGAAGGTGGGGCTGGGACTGGATGAACTGTCTATCCTCCC
TTGAGGGGACCAATTGCTCATGCGGGGGCCTCGGTAGATCTTGTTATTTTCTCATTGCAT
CTTGCCGGAATGTCTTCTATTTTAGGGGCTATTAATTTTATTACTACTGTGTTTAACATA
CGATCGCCGGGAATGACAATGGAACGAGTCAACCTTTTTGTTTGGTCTGTTCTCGTAACA
GTTTTTTTACTTTTACTATCCCTTCCTGTTTTGGCAGGGGCCATTACGATGCTCCTGACG
GATCGAAATTTTAATACTAGTTTTTTTGATCCTGCTGGTGGTGGGGATCCTATTT
>ECH57
ACTGGGCTGTCACTTCTTATTCGGTTTGAATTAGGAACCGCTGGCAACTTGCTAGATGAT
CACTTTTATAATGTTATTGTGACTGCGCACGCTTTTGTGATAATTTTTTTTATGGTAATA
CCCTTAATGATCGGGGGGTTCGGAAATTGAATAATTCCCTTGCTTATTGGTGCCCCGGAC
ATAAGCTTTCCGCGGATAAATAACATAAGTTTTTGGCTTTTACCCCCTTCTTTTGTTCTA
CTAATTTGTTCTAGAATGGTAGAAGGTGGGGCTGGGACTGGATGAACTGTCTATCCTCCC
TTGAGGGGACCAATTGCTCATGCGGGGGCCTCGGTAGATCTTGTTATTTTCTCATTGCAT
CTTGCCGGAATGTCTTCTATTTTAGGGGCTATTAATTTTATTACTACTGTGTTTAATATA
CGATCGCCGGGAATGACAATGGAACGAGTCAACCTTTTTGTTTGGTCTGTTCTCGTAACA
GTTTTTTTACTTTTACTATCCCTTCCTGTTTTGGCAGGGGCCATTACGATGCTCCTGACG
GATCGAAATTTTAATACTAGTTTTTTTGATCCTGCCGGTGGTGGGGATCCTATTT
>ECH58
ACTGGGCTGTCACTTCTTATTCGGTTTGAATTAGGAACCGCTGGCAACTTGCTAGATGAT
CACTTTTATAATGTTATTGTGACTGCGCACGCTTTTGTGATAATTTTTTTTATGGTAATA
CCCTTAATGATCGGGGGGTTCGGAAATTGAATAATTCCTTTGCTTATTGGTGCCCCGGAC
ATAAGCTTTCCGCGGATAAATAACATAAGTTTCTGGCTTTTACCCCCTTCTTTTGTTCTA
CTGATTTGTTCTAGAATGGTAGAAGGTGGGGCTGGGACTGGATGAACTGTCTATCCTCCC
TTGAGGGGACCAATTGCTCATGCGGGGGCTTCGGTAGATCTTGTTATTTTCTCATTGCAT
CTTGCCGGAATGTCTTCTATTTTAGGGGCTATTAATTTTATTACTACTGTGTTTAATATA
CGATCGCCGGGAATGACAATGGAACGAGTCAACCTTTTTGTTTGGTCTGTTCTCGTAACA
GTTTTTTTACTTTTACTATCCCTTCCTGTTTTGGCAGGGGCCATTACGATGCTCCTGACG
GATCGAAATTTTAATACTAGTTTTTTTGATCCTGCTGGTGGTGGGGATCCTATTT
