# Supplementary material for: Characterization of metapopulation of Ellobium chinense through Pleistocene expansions and four covariate COI guanine-hotspots linked to G-quadruplex conformation
Source: Sci Rep. 2021 Jun 10;11:12239. doi: 10.1038/s41598-021-91675-5 (PMC8192772; doi:10.1038/s41598-021-91675-5)
Supplement: Supplementary file 4 — Supplementary Information 4. [file 41598_2021_91675_MOESM4_ESM.xlsx]

## Sheet: Sheet1
position_i	position_j	covariance_count
180	207	1
180	282	1
180	354	1
180	420	1
135	207	2
135	321	1
135	354	1
135	420	2
135	282	1
135	285	1
135	291	1
138	207	1
138	238	1
138	282	1
138	354	1
138	420	1
138	450	1
141	567	1
270	282	1
270	354	1
270	420	1
270	579	1
238	282	5
238	354	4
238	420	2
238	450	1
238	297	1
238	540	1
276	282	2
276	354	2
276	420	2
276	465	2
276	501	2
276	576	2
282	354	32
282	420	41
282	435	1
282	297	2
282	570	2
282	576	7
282	429	4
282	453	8
282	510	1
282	579	1
282	474	1
282	465	2
282	501	2
282	366	1
282	450	1
282	372	3
282	495	1
282	417	2
282	330	2
282	357	2
282	321	2
282	285	2
282	522	1
282	567	1
282	487	1
282	300	1
282	493	1
282	585	1
282	516	1
282	291	1
282	294	1
282	540	1
285	372	1
285	420	2
285	291	1
159	207	2
159	235	1
159	282	3
159	366	1
159	420	3
159	213	1
159	354	1
159	576	1
159	171	1
159	174	1
159	300	1
159	493	1
159	585	1
417	420	2
291	420	1
420	435	1
420	570	2
420	576	7
420	429	4
420	453	8
420	510	1
420	579	1
420	474	1
420	465	2
420	501	2
420	450	1
420	495	1
420	522	1
420	567	1
420	487	1
420	493	1
420	585	1
420	516	1
420	540	1
294	354	1
294	420	1
294	576	1
114	207	1
114	213	1
114	282	1
114	354	1
114	420	1
114	487	1
297	420	1
297	570	1
297	354	1
171	174	1
171	282	1
171	300	1
171	420	1
171	493	1
171	585	1
300	420	1
300	493	1
300	585	1
429	453	4
429	510	1
429	516	1
174	282	1
174	300	1
174	420	1
174	493	1
174	585	1
52	207	1
52	256	1
52	282	1
52	321	1
52	354	1
52	420	1
54	63	2
54	207	2
54	282	2
54	354	2
54	417	2
54	420	2
54	60	1
183	207	7
183	231	1
183	282	7
183	354	7
183	420	3
183	435	1
183	238	3
183	357	1
183	453	1
183	297	1
60	63	1
60	207	1
60	282	1
60	354	1
60	417	1
60	420	1
63	207	2
63	282	3
63	354	2
63	417	2
63	420	3
63	159	1
63	171	1
63	174	1
63	300	1
63	493	1
63	585	1
321	354	7
321	420	6
453	510	1
453	576	1
453	474	1
453	516	1
33	207	1
33	321	1
33	354	1
33	420	1
330	354	2
330	420	2
204	207	1
204	321	1
204	354	1
204	420	1
207	231	1
207	282	44
207	354	37
207	420	44
207	435	1
207	216	6
207	297	2
207	570	2
207	213	8
207	576	7
207	429	4
207	453	8
207	510	1
207	210	1
207	270	1
207	579	1
207	474	1
207	276	2
207	465	2
207	501	2
207	235	1
207	366	1
207	321	7
207	238	5
207	450	1
207	372	3
207	495	1
207	417	2
207	243	1
207	330	2
207	357	2
207	256	1
207	285	2
207	522	1
207	567	1
207	487	1
207	516	1
207	291	1
207	294	1
207	225	1
207	540	1
465	501	2
465	576	2
210	270	1
210	282	1
210	354	1
210	420	1
210	579	1
213	282	8
213	354	8
213	420	8
213	576	7
213	453	1
213	276	2
213	465	2
213	501	2
213	487	1
213	294	1
216	282	6
216	297	1
216	420	6
216	570	2
216	372	3
216	495	1
216	285	1
225	282	1
225	354	1
225	420	1
354	420	32
354	435	1
354	576	7
354	429	4
354	453	6
354	510	1
354	579	1
354	465	2
354	501	2
354	450	1
354	417	2
354	357	2
354	567	1
354	487	1
354	516	1
357	420	2
357	453	1
102	123	1
102	207	1
102	282	1
102	354	1
102	420	1
231	282	1
231	354	1
231	420	1
231	435	1
81	207	1
81	213	1
81	276	1
81	282	1
81	354	1
81	420	1
81	465	1
81	501	1
81	576	1
235	282	1
235	366	1
235	420	1
493	585	1
366	420	1
41	204	1
41	207	2
41	321	1
41	354	2
41	420	1
41	183	1
41	238	1
41	282	1
243	282	1
243	330	1
243	354	1
243	420	1
372	420	3
372	495	1
501	576	2
120	207	9
120	216	6
120	282	9
120	297	1
120	420	9
120	570	2
120	213	1
120	354	3
120	576	1
120	210	1
120	270	1
120	579	1
120	372	3
120	495	1
120	285	1
120	429	1
120	453	1
123	207	1
123	282	1
123	354	1
123	420	1
124	159	1
124	207	1
124	235	1
124	282	1
124	366	1
124	420	1
256	282	1
256	321	1
256	354	1
256	420	1
