# Supplementary material for: Characterization of metapopulation of Ellobium chinense through Pleistocene expansions and four covariate COI guanine-hotspots linked to G-quadruplex conformation
Source: Sci Rep. 2021 Jun 10;11:12239. doi: 10.1038/s41598-021-91675-5 (PMC8192772; doi:10.1038/s41598-021-91675-5)
Supplement: Supplementary file 5 — Supplementary Information 5. [file 41598_2021_91675_MOESM5_ESM.xlsx]

## Sheet: raw_data
G-run1 start	G-run2 start	G-run3 start	G-run4 start	G-score	Sequences
3	23	34	43	1	TG GGCTGTCACTTCTTATTC GG TTTGAATTA GG AACCGCT GG
4	23	34	39	4	GG GCTGTCACTTCTTATTC GG TTTGAATTA GG AAC CG
4	23	34	40	4	GG GCTGTCACTTCTTATTC GG TTTGAATTA GG AACC GC
4	23	34	42	4	GG GCTGTCACTTCTTATTC GG TTTGAATTA GG AACCGC TG
4	23	34	44	4	GG GCTGTCACTTCTTATTC GG TTTGAATTA GG AACCGCTG GC
4	23	34	50	4	GG GCTGTCACTTCTTATTC GG TTTGAATTA GG AACCGCTGGCAACT TG
4	23	34	51	4	GG GCTGTCACTTCTTATTC GG TTTGAATTA GG AACCGCTGGCAACTT GC
4	23	34	54	4	GG GCTGTCACTTCTTATTC GG TTTGAATTA GG AACCGCTGGCAACTTGCT AG
4	23	34	55	4	GG GCTGTCACTTCTTATTC GG TTTGAATTA GG AACCGCTGGCAACTTGCTA GA
4	23	34	57	4	GG GCTGTCACTTCTTATTC GG TTTGAATTA GG AACCGCTGGCAACTTGCTAGA TG
4	23	34	58	4	GG GCTGTCACTTCTTATTC GG TTTGAATTA GG AACCGCTGGCAACTTGCTAGAT GA
4	23	43	50	4	GG GCTGTCACTTCTTATTC GG TTTGAATTAGGAACCGCT GG CAACT TG
4	23	43	51	4	GG GCTGTCACTTCTTATTC GG TTTGAATTAGGAACCGCT GG CAACTT GC
4	23	43	54	4	GG GCTGTCACTTCTTATTC GG TTTGAATTAGGAACCGCT GG CAACTTGCT AG
4	23	43	55	4	GG GCTGTCACTTCTTATTC GG TTTGAATTAGGAACCGCT GG CAACTTGCTA GA
4	23	43	57	4	GG GCTGTCACTTCTTATTC GG TTTGAATTAGGAACCGCT GG CAACTTGCTAGA TG
4	23	43	58	4	GG GCTGTCACTTCTTATTC GG TTTGAATTAGGAACCGCT GG CAACTTGCTAGAT GA
4	23	27	34	3	GG GCTGTCACTTCTTATTC GG TT TG AATTA GG
4	23	27	43	3	GG GCTGTCACTTCTTATTC GG TT TG AATTAGGAACCGCT GG
4	23	28	34	3	GG GCTGTCACTTCTTATTC GG TTT GA ATTA GG
4	23	28	43	3	GG GCTGTCACTTCTTATTC GG TTT GA ATTAGGAACCGCT GG
4	23	33	43	3	GG GCTGTCACTTCTTATTC GG TTTGAATT AG GAACCGCT GG
4	23	35	43	3	GG GCTGTCACTTCTTATTC GG TTTGAATTAG GA ACCGCT GG
4	23	39	43	3	GG GCTGTCACTTCTTATTC GG TTTGAATTAGGAAC CG CT GG
4	23	40	43	3	GG GCTGTCACTTCTTATTC GG TTTGAATTAGGAACC GC T GG
4	8	23	34	2	GG GC TG TCACTTCTTATTC GG TTTGAATTA GG
4	8	23	43	2	GG GC TG TCACTTCTTATTC GG TTTGAATTAGGAACCGCT GG
4	8	34	43	2	GG GC TG TCACTTCTTATTCGGTTTGAATTA GG AACCGCT GG
4	9	23	34	2	GG GCT GT CACTTCTTATTC GG TTTGAATTA GG
4	9	23	43	2	GG GCT GT CACTTCTTATTC GG TTTGAATTAGGAACCGCT GG
4	9	34	43	2	GG GCT GT CACTTCTTATTCGGTTTGAATTA GG AACCGCT GG
4	22	34	43	2	GG GCTGTCACTTCTTATT CG GTTTGAATTA GG AACCGCT GG
4	24	34	43	2	GG GCTGTCACTTCTTATTCG GT TTGAATTA GG AACCGCT GG
4	27	34	43	2	GG GCTGTCACTTCTTATTCGGTT TG AATTA GG AACCGCT GG
4	28	34	43	2	GG GCTGTCACTTCTTATTCGGTTT GA ATTA GG AACCGCT GG
4	23	34	43	0	GG GCTGTCACTTCTTATTC GG TTTGAATTA GG AACCGCT GG
5	23	34	39	4	GG CTGTCACTTCTTATTC GG TTTGAATTA GG AAC CG
5	23	34	40	4	GG CTGTCACTTCTTATTC GG TTTGAATTA GG AACC GC
5	23	34	42	4	GG CTGTCACTTCTTATTC GG TTTGAATTA GG AACCGC TG
5	23	34	44	4	GG CTGTCACTTCTTATTC GG TTTGAATTA GG AACCGCTG GC
5	23	34	50	4	GG CTGTCACTTCTTATTC GG TTTGAATTA GG AACCGCTGGCAACT TG
5	23	34	51	4	GG CTGTCACTTCTTATTC GG TTTGAATTA GG AACCGCTGGCAACTT GC
5	23	34	54	4	GG CTGTCACTTCTTATTC GG TTTGAATTA GG AACCGCTGGCAACTTGCT AG
5	23	34	55	4	GG CTGTCACTTCTTATTC GG TTTGAATTA GG AACCGCTGGCAACTTGCTA GA
5	23	34	57	4	GG CTGTCACTTCTTATTC GG TTTGAATTA GG AACCGCTGGCAACTTGCTAGA TG
5	23	34	58	4	GG CTGTCACTTCTTATTC GG TTTGAATTA GG AACCGCTGGCAACTTGCTAGAT GA
5	23	43	50	4	GG CTGTCACTTCTTATTC GG TTTGAATTAGGAACCGCT GG CAACT TG
5	23	43	51	4	GG CTGTCACTTCTTATTC GG TTTGAATTAGGAACCGCT GG CAACTT GC
5	23	43	54	4	GG CTGTCACTTCTTATTC GG TTTGAATTAGGAACCGCT GG CAACTTGCT AG
5	23	43	55	4	GG CTGTCACTTCTTATTC GG TTTGAATTAGGAACCGCT GG CAACTTGCTA GA
5	23	43	57	4	GG CTGTCACTTCTTATTC GG TTTGAATTAGGAACCGCT GG CAACTTGCTAGA TG
5	23	43	58	4	GG CTGTCACTTCTTATTC GG TTTGAATTAGGAACCGCT GG CAACTTGCTAGAT GA
5	23	27	34	3	GG CTGTCACTTCTTATTC GG TT TG AATTA GG
5	23	27	43	3	GG CTGTCACTTCTTATTC GG TT TG AATTAGGAACCGCT GG
5	23	28	34	3	GG CTGTCACTTCTTATTC GG TTT GA ATTA GG
5	23	28	43	3	GG CTGTCACTTCTTATTC GG TTT GA ATTAGGAACCGCT GG
5	23	33	43	3	GG CTGTCACTTCTTATTC GG TTTGAATT AG GAACCGCT GG
5	23	35	43	3	GG CTGTCACTTCTTATTC GG TTTGAATTAG GA ACCGCT GG
5	23	39	43	3	GG CTGTCACTTCTTATTC GG TTTGAATTAGGAAC CG CT GG
5	23	40	43	3	GG CTGTCACTTCTTATTC GG TTTGAATTAGGAACC GC T GG
5	8	23	34	2	GG C TG TCACTTCTTATTC GG TTTGAATTA GG
5	8	23	43	2	GG C TG TCACTTCTTATTC GG TTTGAATTAGGAACCGCT GG
5	8	34	43	2	GG C TG TCACTTCTTATTCGGTTTGAATTA GG AACCGCT GG
5	9	23	34	2	GG CT GT CACTTCTTATTC GG TTTGAATTA GG
5	9	23	43	2	GG CT GT CACTTCTTATTC GG TTTGAATTAGGAACCGCT GG
5	9	34	43	2	GG CT GT CACTTCTTATTCGGTTTGAATTA GG AACCGCT GG
5	22	34	43	2	GG CTGTCACTTCTTATT CG GTTTGAATTA GG AACCGCT GG
5	24	34	43	2	GG CTGTCACTTCTTATTCG GT TTGAATTA GG AACCGCT GG
5	27	34	43	2	GG CTGTCACTTCTTATTCGGTT TG AATTA GG AACCGCT GG
5	28	34	43	2	GG CTGTCACTTCTTATTCGGTTT GA ATTA GG AACCGCT GG
5	23	34	43	0	GG CTGTCACTTCTTATTC GG TTTGAATTA GG AACCGCT GG
6	23	34	43	1	GC TGTCACTTCTTATTC GG TTTGAATTA GG AACCGCT GG
8	23	34	43	1	TG TCACTTCTTATTC GG TTTGAATTA GG AACCGCT GG
9	23	34	43	1	GT CACTTCTTATTC GG TTTGAATTA GG AACCGCT GG
23	34	43	50	4	GG TTTGAATTA GG AACCGCT GG CAACT TG
23	34	43	51	4	GG TTTGAATTA GG AACCGCT GG CAACTT GC
23	34	43	54	4	GG TTTGAATTA GG AACCGCT GG CAACTTGCT AG
23	34	43	55	4	GG TTTGAATTA GG AACCGCT GG CAACTTGCTA GA
23	34	43	57	4	GG TTTGAATTA GG AACCGCT GG CAACTTGCTAGA TG
23	34	43	58	4	GG TTTGAATTA GG AACCGCT GG CAACTTGCTAGAT GA
23	34	39	43	3	GG TTTGAATTA GG AAC CG CT GG
23	34	40	43	3	GG TTTGAATTA GG AACC GC T GG
23	27	34	43	2	GG TT TG AATTA GG AACCGCT GG
23	28	34	43	2	GG TTT GA ATTA GG AACCGCT GG
87	114	133	136	1	GC ACGCTTTTGTGATAATTTTTTTTAT GG TAATACCCTTAATGATC GG G GG
87	114	133	137	1	GC ACGCTTTTGTGATAATTTTTTTTAT GG TAATACCCTTAATGATC GG GG GG
87	114	133	142	1	GC ACGCTTTTGTGATAATTTTTTTTAT GG TAATACCCTTAATGATC GG GGGGTTC GG
87	114	134	137	1	GC ACGCTTTTGTGATAATTTTTTTTAT GG TAATACCCTTAATGATCG GG G GG
87	114	134	142	1	GC ACGCTTTTGTGATAATTTTTTTTAT GG TAATACCCTTAATGATCG GG GGGTTC GG
87	114	135	142	1	GC ACGCTTTTGTGATAATTTTTTTTAT GG TAATACCCTTAATGATCGG GG GGTTC GG
87	114	136	142	1	GC ACGCTTTTGTGATAATTTTTTTTAT GG TAATACCCTTAATGATCGGG GG GTTC GG
87	114	137	142	1	GC ACGCTTTTGTGATAATTTTTTTTAT GG TAATACCCTTAATGATCGGGG GG TTC GG
90	114	133	136	1	CG CTTTTGTGATAATTTTTTTTAT GG TAATACCCTTAATGATC GG G GG
90	114	133	137	1	CG CTTTTGTGATAATTTTTTTTAT GG TAATACCCTTAATGATC GG GG GG
90	114	133	142	1	CG CTTTTGTGATAATTTTTTTTAT GG TAATACCCTTAATGATC GG GGGGTTC GG
90	114	134	137	1	CG CTTTTGTGATAATTTTTTTTAT GG TAATACCCTTAATGATCG GG G GG
90	114	134	142	1	CG CTTTTGTGATAATTTTTTTTAT GG TAATACCCTTAATGATCG GG GGGTTC GG
90	114	135	142	1	CG CTTTTGTGATAATTTTTTTTAT GG TAATACCCTTAATGATCGG GG GGTTC GG
90	114	136	142	1	CG CTTTTGTGATAATTTTTTTTAT GG TAATACCCTTAATGATCGGG GG GTTC GG
90	114	137	142	1	CG CTTTTGTGATAATTTTTTTTAT GG TAATACCCTTAATGATCGGGG GG TTC GG
91	114	133	136	1	GC TTTTGTGATAATTTTTTTTAT GG TAATACCCTTAATGATC GG G GG
91	114	133	137	1	GC TTTTGTGATAATTTTTTTTAT GG TAATACCCTTAATGATC GG GG GG
91	114	133	142	1	GC TTTTGTGATAATTTTTTTTAT GG TAATACCCTTAATGATC GG GGGGTTC GG
91	114	134	137	1	GC TTTTGTGATAATTTTTTTTAT GG TAATACCCTTAATGATCG GG G GG
91	114	134	142	1	GC TTTTGTGATAATTTTTTTTAT GG TAATACCCTTAATGATCG GG GGGTTC GG
91	114	135	142	1	GC TTTTGTGATAATTTTTTTTAT GG TAATACCCTTAATGATCGG GG GGTTC GG
91	114	136	142	1	GC TTTTGTGATAATTTTTTTTAT GG TAATACCCTTAATGATCGGG GG GTTC GG
91	114	137	142	1	GC TTTTGTGATAATTTTTTTTAT GG TAATACCCTTAATGATCGGGG GG TTC GG
96	114	133	136	1	TG TGATAATTTTTTTTAT GG TAATACCCTTAATGATC GG G GG
96	114	133	137	1	TG TGATAATTTTTTTTAT GG TAATACCCTTAATGATC GG GG GG
96	114	133	142	1	TG TGATAATTTTTTTTAT GG TAATACCCTTAATGATC GG GGGGTTC GG
96	114	134	137	1	TG TGATAATTTTTTTTAT GG TAATACCCTTAATGATCG GG G GG
96	114	134	142	1	TG TGATAATTTTTTTTAT GG TAATACCCTTAATGATCG GG GGGTTC GG
96	114	135	142	1	TG TGATAATTTTTTTTAT GG TAATACCCTTAATGATCGG GG GGTTC GG
96	114	136	142	1	TG TGATAATTTTTTTTAT GG TAATACCCTTAATGATCGGG GG GTTC GG
96	114	137	142	1	TG TGATAATTTTTTTTAT GG TAATACCCTTAATGATCGGGG GG TTC GG
97	114	133	136	1	GT GATAATTTTTTTTAT GG TAATACCCTTAATGATC GG G GG
97	114	133	137	1	GT GATAATTTTTTTTAT GG TAATACCCTTAATGATC GG GG GG
97	114	133	142	1	GT GATAATTTTTTTTAT GG TAATACCCTTAATGATC GG GGGGTTC GG
97	114	134	137	1	GT GATAATTTTTTTTAT GG TAATACCCTTAATGATCG GG G GG
97	114	134	142	1	GT GATAATTTTTTTTAT GG TAATACCCTTAATGATCG GG GGGTTC GG
97	114	135	142	1	GT GATAATTTTTTTTAT GG TAATACCCTTAATGATCGG GG GGTTC GG
97	114	136	142	1	GT GATAATTTTTTTTAT GG TAATACCCTTAATGATCGGG GG GTTC GG
97	114	137	142	1	GT GATAATTTTTTTTAT GG TAATACCCTTAATGATCGGGG GG TTC GG
98	114	133	136	1	TG ATAATTTTTTTTAT GG TAATACCCTTAATGATC GG G GG
98	114	133	137	1	TG ATAATTTTTTTTAT GG TAATACCCTTAATGATC GG GG GG
98	114	133	142	1	TG ATAATTTTTTTTAT GG TAATACCCTTAATGATC GG GGGGTTC GG
98	114	134	137	1	TG ATAATTTTTTTTAT GG TAATACCCTTAATGATCG GG G GG
98	114	134	142	1	TG ATAATTTTTTTTAT GG TAATACCCTTAATGATCG GG GGGTTC GG
98	114	135	142	1	TG ATAATTTTTTTTAT GG TAATACCCTTAATGATCGG GG GGTTC GG
98	114	136	142	1	TG ATAATTTTTTTTAT GG TAATACCCTTAATGATCGGG GG GTTC GG
98	114	137	142	1	TG ATAATTTTTTTTAT GG TAATACCCTTAATGATCGGGG GG TTC GG
99	114	133	136	1	GA TAATTTTTTTTAT GG TAATACCCTTAATGATC GG G GG
99	114	133	137	1	GA TAATTTTTTTTAT GG TAATACCCTTAATGATC GG GG GG
99	114	133	142	1	GA TAATTTTTTTTAT GG TAATACCCTTAATGATC GG GGGGTTC GG
99	114	134	137	1	GA TAATTTTTTTTAT GG TAATACCCTTAATGATCG GG G GG
99	114	134	142	1	GA TAATTTTTTTTAT GG TAATACCCTTAATGATCG GG GGGTTC GG
99	114	135	142	1	GA TAATTTTTTTTAT GG TAATACCCTTAATGATCGG GG GGTTC GG
99	114	136	142	1	GA TAATTTTTTTTAT GG TAATACCCTTAATGATCGGG GG GTTC GG
99	114	137	142	1	GA TAATTTTTTTTAT GG TAATACCCTTAATGATCGGGG GG TTC GG
113	133	136	142	1	TG GTAATACCCTTAATGATC GG G GG GTTC GG
113	133	137	142	1	TG GTAATACCCTTAATGATC GG GG GG TTC GG
113	133	142	169	1	TG GTAATACCCTTAATGATC GG GGGGTTC GG AAATTGAATAATTCCTTTGCTTATT GG
113	134	137	142	1	TG GTAATACCCTTAATGATCG GG G GG TTC GG
113	134	142	169	1	TG GTAATACCCTTAATGATCG GG GGGTTC GG AAATTGAATAATTCCTTTGCTTATT GG
113	135	142	169	1	TG GTAATACCCTTAATGATCGG GG GGTTC GG AAATTGAATAATTCCTTTGCTTATT GG
113	136	142	169	1	TG GTAATACCCTTAATGATCGGG GG GTTC GG AAATTGAATAATTCCTTTGCTTATT GG
113	137	142	169	1	TG GTAATACCCTTAATGATCGGGG GG TTC GG AAATTGAATAATTCCTTTGCTTATT GG
114	133	136	141	4	GG TAATACCCTTAATGATC GG G GG GTT CG
114	133	136	143	4	GG TAATACCCTTAATGATC GG G GG GTTCG GA
114	133	136	148	4	GG TAATACCCTTAATGATC GG G GG GTTCGGAAAT TG
114	133	136	149	4	GG TAATACCCTTAATGATC GG G GG GTTCGGAAATT GA
114	133	136	161	4	GG TAATACCCTTAATGATC GG G GG GTTCGGAAATTGAATAATTCCTT TG
114	133	136	162	4	GG TAATACCCTTAATGATC GG G GG GTTCGGAAATTGAATAATTCCTTT GC
114	133	137	141	4	GG TAATACCCTTAATGATC GG GG GG TT CG
114	133	137	143	4	GG TAATACCCTTAATGATC GG GG GG TTCG GA
114	133	137	148	4	GG TAATACCCTTAATGATC GG GG GG TTCGGAAAT TG
114	133	137	149	4	GG TAATACCCTTAATGATC GG GG GG TTCGGAAATT GA
114	133	137	161	4	GG TAATACCCTTAATGATC GG GG GG TTCGGAAATTGAATAATTCCTT TG
114	133	137	162	4	GG TAATACCCTTAATGATC GG GG GG TTCGGAAATTGAATAATTCCTTT GC
114	133	142	148	4	GG TAATACCCTTAATGATC GG GGGGTTC GG AAAT TG
114	133	142	149	4	GG TAATACCCTTAATGATC GG GGGGTTC GG AAATT GA
114	133	142	161	4	GG TAATACCCTTAATGATC GG GGGGTTC GG AAATTGAATAATTCCTT TG
114	133	142	162	4	GG TAATACCCTTAATGATC GG GGGGTTC GG AAATTGAATAATTCCTTT GC
114	133	142	168	4	GG TAATACCCTTAATGATC GG GGGGTTC GG AAATTGAATAATTCCTTTGCTTAT TG
114	134	137	141	4	GG TAATACCCTTAATGATCG GG G GG TT CG
114	134	137	143	4	GG TAATACCCTTAATGATCG GG G GG TTCG GA
114	134	137	148	4	GG TAATACCCTTAATGATCG GG G GG TTCGGAAAT TG
114	134	137	149	4	GG TAATACCCTTAATGATCG GG G GG TTCGGAAATT GA
114	134	137	161	4	GG TAATACCCTTAATGATCG GG G GG TTCGGAAATTGAATAATTCCTT TG
114	134	137	162	4	GG TAATACCCTTAATGATCG GG G GG TTCGGAAATTGAATAATTCCTTT GC
114	134	142	148	4	GG TAATACCCTTAATGATCG GG GGGTTC GG AAAT TG
114	134	142	149	4	GG TAATACCCTTAATGATCG GG GGGTTC GG AAATT GA
114	134	142	161	4	GG TAATACCCTTAATGATCG GG GGGTTC GG AAATTGAATAATTCCTT TG
114	134	142	162	4	GG TAATACCCTTAATGATCG GG GGGTTC GG AAATTGAATAATTCCTTT GC
114	134	142	168	4	GG TAATACCCTTAATGATCG GG GGGTTC GG AAATTGAATAATTCCTTTGCTTAT TG
114	135	142	148	4	GG TAATACCCTTAATGATCGG GG GGTTC GG AAAT TG
114	135	142	149	4	GG TAATACCCTTAATGATCGG GG GGTTC GG AAATT GA
114	135	142	161	4	GG TAATACCCTTAATGATCGG GG GGTTC GG AAATTGAATAATTCCTT TG
114	135	142	162	4	GG TAATACCCTTAATGATCGG GG GGTTC GG AAATTGAATAATTCCTTT GC
114	135	142	168	4	GG TAATACCCTTAATGATCGG GG GGTTC GG AAATTGAATAATTCCTTTGCTTAT TG
114	136	142	148	4	GG TAATACCCTTAATGATCGGG GG GTTC GG AAAT TG
114	136	142	149	4	GG TAATACCCTTAATGATCGGG GG GTTC GG AAATT GA
114	136	142	161	4	GG TAATACCCTTAATGATCGGG GG GTTC GG AAATTGAATAATTCCTT TG
114	136	142	162	4	GG TAATACCCTTAATGATCGGG GG GTTC GG AAATTGAATAATTCCTTT GC
114	136	142	168	4	GG TAATACCCTTAATGATCGGG GG GTTC GG AAATTGAATAATTCCTTTGCTTAT TG
114	137	142	148	4	GG TAATACCCTTAATGATCGGGG GG TTC GG AAAT TG
114	137	142	149	4	GG TAATACCCTTAATGATCGGGG GG TTC GG AAATT GA
114	137	142	161	4	GG TAATACCCTTAATGATCGGGG GG TTC GG AAATTGAATAATTCCTT TG
114	137	142	162	4	GG TAATACCCTTAATGATCGGGG GG TTC GG AAATTGAATAATTCCTTT GC
114	137	142	168	4	GG TAATACCCTTAATGATCGGGG GG TTC GG AAATTGAATAATTCCTTTGCTTAT TG
114	133	138	142	3	GG TAATACCCTTAATGATC GG GGG GT TC GG
114	133	143	169	3	GG TAATACCCTTAATGATC GG GGGGTTCG GA AATTGAATAATTCCTTTGCTTATT GG
114	133	148	169	3	GG TAATACCCTTAATGATC GG GGGGTTCGGAAAT TG AATAATTCCTTTGCTTATT GG
114	133	149	169	3	GG TAATACCCTTAATGATC GG GGGGTTCGGAAATT GA ATAATTCCTTTGCTTATT GG
114	134	138	142	3	GG TAATACCCTTAATGATCG GG GG GT TC GG
114	134	143	169	3	GG TAATACCCTTAATGATCG GG GGGTTCG GA AATTGAATAATTCCTTTGCTTATT GG
114	134	148	169	3	GG TAATACCCTTAATGATCG GG GGGTTCGGAAAT TG AATAATTCCTTTGCTTATT GG
114	134	149	169	3	GG TAATACCCTTAATGATCG GG GGGTTCGGAAATT GA ATAATTCCTTTGCTTATT GG
114	134	161	169	3	GG TAATACCCTTAATGATCG GG GGGTTCGGAAATTGAATAATTCCTT TG CTTATT GG
114	134	161	177	3	GG TAATACCCTTAATGATCG GG GGGTTCGGAAATTGAATAATTCCTT TG CTTATTGGTGCCCC GG
114	135	138	142	3	GG TAATACCCTTAATGATCGG GG G GT TC GG
114	135	143	169	3	GG TAATACCCTTAATGATCGG GG GGTTCG GA AATTGAATAATTCCTTTGCTTATT GG
114	135	148	169	3	GG TAATACCCTTAATGATCGG GG GGTTCGGAAAT TG AATAATTCCTTTGCTTATT GG
114	135	149	169	3	GG TAATACCCTTAATGATCGG GG GGTTCGGAAATT GA ATAATTCCTTTGCTTATT GG
114	135	161	169	3	GG TAATACCCTTAATGATCGG GG GGTTCGGAAATTGAATAATTCCTT TG CTTATT GG
114	135	161	177	3	GG TAATACCCTTAATGATCGG GG GGTTCGGAAATTGAATAATTCCTT TG CTTATTGGTGCCCC GG
114	135	162	169	3	GG TAATACCCTTAATGATCGG GG GGTTCGGAAATTGAATAATTCCTTT GC TTATT GG
114	135	162	177	3	GG TAATACCCTTAATGATCGG GG GGTTCGGAAATTGAATAATTCCTTT GC TTATTGGTGCCCC GG
114	136	143	169	3	GG TAATACCCTTAATGATCGGG GG GTTCG GA AATTGAATAATTCCTTTGCTTATT GG
114	136	148	169	3	GG TAATACCCTTAATGATCGGG GG GTTCGGAAAT TG AATAATTCCTTTGCTTATT GG
114	136	149	169	3	GG TAATACCCTTAATGATCGGG GG GTTCGGAAATT GA ATAATTCCTTTGCTTATT GG
114	136	161	169	3	GG TAATACCCTTAATGATCGGG GG GTTCGGAAATTGAATAATTCCTT TG CTTATT GG
114	136	161	177	3	GG TAATACCCTTAATGATCGGG GG GTTCGGAAATTGAATAATTCCTT TG CTTATTGGTGCCCC GG
114	136	162	169	3	GG TAATACCCTTAATGATCGGG GG GTTCGGAAATTGAATAATTCCTTT GC TTATT GG
114	136	162	177	3	GG TAATACCCTTAATGATCGGG GG GTTCGGAAATTGAATAATTCCTTT GC TTATTGGTGCCCC GG
114	137	143	169	3	GG TAATACCCTTAATGATCGGGG GG TTCG GA AATTGAATAATTCCTTTGCTTATT GG
114	137	148	169	3	GG TAATACCCTTAATGATCGGGG GG TTCGGAAAT TG AATAATTCCTTTGCTTATT GG
114	137	149	169	3	GG TAATACCCTTAATGATCGGGG GG TTCGGAAATT GA ATAATTCCTTTGCTTATT GG
114	137	161	169	3	GG TAATACCCTTAATGATCGGGG GG TTCGGAAATTGAATAATTCCTT TG CTTATT GG
114	137	161	177	3	GG TAATACCCTTAATGATCGGGG GG TTCGGAAATTGAATAATTCCTT TG CTTATTGGTGCCCC GG
114	137	162	169	3	GG TAATACCCTTAATGATCGGGG GG TTCGGAAATTGAATAATTCCTTT GC TTATT GG
114	137	162	177	3	GG TAATACCCTTAATGATCGGGG GG TTCGGAAATTGAATAATTCCTTT GC TTATTGGTGCCCC GG
114	128	133	136	2	GG TAATACCCTTAA TG ATC GG G GG
114	128	133	137	2	GG TAATACCCTTAA TG ATC GG GG GG
114	128	133	142	2	GG TAATACCCTTAA TG ATC GG GGGGTTC GG
114	128	134	137	2	GG TAATACCCTTAA TG ATCG GG G GG
114	128	134	142	2	GG TAATACCCTTAA TG ATCG GG GGGTTC GG
114	128	135	142	2	GG TAATACCCTTAA TG ATCGG GG GGTTC GG
114	128	136	142	2	GG TAATACCCTTAA TG ATCGGG GG GTTC GG
114	128	137	142	2	GG TAATACCCTTAA TG ATCGGGG GG TTC GG
114	128	142	169	2	GG TAATACCCTTAA TG ATCGGGGGGTTC GG AAATTGAATAATTCCTTTGCTTATT GG
114	129	133	136	2	GG TAATACCCTTAAT GA TC GG G GG
114	129	133	137	2	GG TAATACCCTTAAT GA TC GG GG GG
114	129	133	142	2	GG TAATACCCTTAAT GA TC GG GGGGTTC GG
114	129	134	137	2	GG TAATACCCTTAAT GA TCG GG G GG
114	129	134	142	2	GG TAATACCCTTAAT GA TCG GG GGGTTC GG
114	129	135	142	2	GG TAATACCCTTAAT GA TCGG GG GGTTC GG
114	129	136	142	2	GG TAATACCCTTAAT GA TCGGG GG GTTC GG
114	129	137	142	2	GG TAATACCCTTAAT GA TCGGGG GG TTC GG
114	129	142	169	2	GG TAATACCCTTAAT GA TCGGGGGGTTC GG AAATTGAATAATTCCTTTGCTTATT GG
114	132	135	142	2	GG TAATACCCTTAATGAT CG G GG GGTTC GG
114	132	136	142	2	GG TAATACCCTTAATGAT CG GG GG GTTC GG
114	132	137	142	2	GG TAATACCCTTAATGAT CG GGG GG TTC GG
114	132	142	169	2	GG TAATACCCTTAATGAT CG GGGGGTTC GG AAATTGAATAATTCCTTTGCTTATT GG
114	138	142	169	2	GG TAATACCCTTAATGATCGGGGG GT TC GG AAATTGAATAATTCCTTTGCTTATT GG
114	133	136	142	0	GG TAATACCCTTAATGATC GG G GG GTTC GG
114	133	137	142	0	GG TAATACCCTTAATGATC GG GG GG TTC GG
114	133	142	169	0	GG TAATACCCTTAATGATC GG GGGGTTC GG AAATTGAATAATTCCTTTGCTTATT GG
114	134	137	142	0	GG TAATACCCTTAATGATCG GG G GG TTC GG
114	134	142	169	0	GG TAATACCCTTAATGATCG GG GGGTTC GG AAATTGAATAATTCCTTTGCTTATT GG
114	135	142	169	0	GG TAATACCCTTAATGATCGG GG GGTTC GG AAATTGAATAATTCCTTTGCTTATT GG
114	136	142	169	0	GG TAATACCCTTAATGATCGGG GG GTTC GG AAATTGAATAATTCCTTTGCTTATT GG
114	137	142	169	0	GG TAATACCCTTAATGATCGGGG GG TTC GG AAATTGAATAATTCCTTTGCTTATT GG
115	133	136	142	1	GT AATACCCTTAATGATC GG G GG GTTC GG
115	133	137	142	1	GT AATACCCTTAATGATC GG GG GG TTC GG
115	133	142	169	1	GT AATACCCTTAATGATC GG GGGGTTC GG AAATTGAATAATTCCTTTGCTTATT GG
115	134	137	142	1	GT AATACCCTTAATGATCG GG G GG TTC GG
115	134	142	169	1	GT AATACCCTTAATGATCG GG GGGTTC GG AAATTGAATAATTCCTTTGCTTATT GG
115	135	142	169	1	GT AATACCCTTAATGATCGG GG GGTTC GG AAATTGAATAATTCCTTTGCTTATT GG
115	136	142	169	1	GT AATACCCTTAATGATCGGG GG GTTC GG AAATTGAATAATTCCTTTGCTTATT GG
115	137	142	169	1	GT AATACCCTTAATGATCGGGG GG TTC GG AAATTGAATAATTCCTTTGCTTATT GG
115	142	169	177	1	GT AATACCCTTAATGATCGGGGGGTTC GG AAATTGAATAATTCCTTTGCTTATT GG TGCCCC GG
115	142	169	194	1	GT AATACCCTTAATGATCGGGGGGTTC GG AAATTGAATAATTCCTTTGCTTATT GG TGCCCCGGACATAAGCTTTCCGC GG
128	133	136	142	1	TG ATC GG G GG GTTC GG
128	133	137	142	1	TG ATC GG GG GG TTC GG
128	133	142	169	1	TG ATC GG GGGGTTC GG AAATTGAATAATTCCTTTGCTTATT GG
128	134	137	142	1	TG ATCG GG G GG TTC GG
128	134	142	169	1	TG ATCG GG GGGTTC GG AAATTGAATAATTCCTTTGCTTATT GG
128	135	142	169	1	TG ATCGG GG GGTTC GG AAATTGAATAATTCCTTTGCTTATT GG
128	136	142	169	1	TG ATCGGG GG GTTC GG AAATTGAATAATTCCTTTGCTTATT GG
128	137	142	169	1	TG ATCGGGG GG TTC GG AAATTGAATAATTCCTTTGCTTATT GG
128	142	169	177	1	TG ATCGGGGGGTTC GG AAATTGAATAATTCCTTTGCTTATT GG TGCCCC GG
128	142	169	194	1	TG ATCGGGGGGTTC GG AAATTGAATAATTCCTTTGCTTATT GG TGCCCCGGACATAAGCTTTCCGC GG
129	133	136	142	1	GA TC GG G GG GTTC GG
129	133	137	142	1	GA TC GG GG GG TTC GG
129	133	142	169	1	GA TC GG GGGGTTC GG AAATTGAATAATTCCTTTGCTTATT GG
129	134	137	142	1	GA TCG GG G GG TTC GG
129	134	142	169	1	GA TCG GG GGGTTC GG AAATTGAATAATTCCTTTGCTTATT GG
129	135	142	169	1	GA TCGG GG GGTTC GG AAATTGAATAATTCCTTTGCTTATT GG
129	136	142	169	1	GA TCGGG GG GTTC GG AAATTGAATAATTCCTTTGCTTATT GG
129	137	142	169	1	GA TCGGGG GG TTC GG AAATTGAATAATTCCTTTGCTTATT GG
129	142	169	177	1	GA TCGGGGGGTTC GG AAATTGAATAATTCCTTTGCTTATT GG TGCCCC GG
129	142	169	194	1	GA TCGGGGGGTTC GG AAATTGAATAATTCCTTTGCTTATT GG TGCCCCGGACATAAGCTTTCCGC GG
132	135	142	169	1	CG G GG GGTTC GG AAATTGAATAATTCCTTTGCTTATT GG
132	136	142	169	1	CG GG GG GTTC GG AAATTGAATAATTCCTTTGCTTATT GG
132	137	142	169	1	CG GGG GG TTC GG AAATTGAATAATTCCTTTGCTTATT GG
132	142	169	177	1	CG GGGGGTTC GG AAATTGAATAATTCCTTTGCTTATT GG TGCCCC GG
132	142	169	194	1	CG GGGGGTTC GG AAATTGAATAATTCCTTTGCTTATT GG TGCCCCGGACATAAGCTTTCCGC GG
133	136	142	148	4	GG G GG GTTC GG AAAT TG
133	136	142	149	4	GG G GG GTTC GG AAATT GA
133	136	142	161	4	GG G GG GTTC GG AAATTGAATAATTCCTT TG
133	136	142	162	4	GG G GG GTTC GG AAATTGAATAATTCCTTT GC
133	136	142	168	4	GG G GG GTTC GG AAATTGAATAATTCCTTTGCTTAT TG
133	137	142	148	4	GG GG GG TTC GG AAAT TG
133	137	142	149	4	GG GG GG TTC GG AAATT GA
133	137	142	161	4	GG GG GG TTC GG AAATTGAATAATTCCTT TG
133	137	142	162	4	GG GG GG TTC GG AAATTGAATAATTCCTTT GC
133	137	142	168	4	GG GG GG TTC GG AAATTGAATAATTCCTTTGCTTAT TG
133	142	169	172	4	GG GGGGTTC GG AAATTGAATAATTCCTTTGCTTATT GG T GC
133	142	169	176	4	GG GGGGTTC GG AAATTGAATAATTCCTTTGCTTATT GG TGCCC CG
133	142	169	178	4	GG GGGGTTC GG AAATTGAATAATTCCTTTGCTTATT GG TGCCCCG GA
133	142	169	184	4	GG GGGGTTC GG AAATTGAATAATTCCTTTGCTTATT GG TGCCCCGGACATA AG
133	142	169	185	4	GG GGGGTTC GG AAATTGAATAATTCCTTTGCTTATT GG TGCCCCGGACATAA GC
133	142	169	191	4	GG GGGGTTC GG AAATTGAATAATTCCTTTGCTTATT GG TGCCCCGGACATAAGCTTTC CG
133	142	169	192	4	GG GGGGTTC GG AAATTGAATAATTCCTTTGCTTATT GG TGCCCCGGACATAAGCTTTCC GC
133	142	169	193	4	GG GGGGTTC GG AAATTGAATAATTCCTTTGCTTATT GG TGCCCCGGACATAAGCTTTCCG CG
133	142	169	195	4	GG GGGGTTC GG AAATTGAATAATTCCTTTGCTTATT GG TGCCCCGGACATAAGCTTTCCGCG GA
133	136	143	169	3	GG G GG GTTCG GA AATTGAATAATTCCTTTGCTTATT GG
133	136	148	169	3	GG G GG GTTCGGAAAT TG AATAATTCCTTTGCTTATT GG
133	136	149	169	3	GG G GG GTTCGGAAATT GA ATAATTCCTTTGCTTATT GG
133	136	161	169	3	GG G GG GTTCGGAAATTGAATAATTCCTT TG CTTATT GG
133	136	161	177	3	GG G GG GTTCGGAAATTGAATAATTCCTT TG CTTATTGGTGCCCC GG
133	136	162	169	3	GG G GG GTTCGGAAATTGAATAATTCCTTT GC TTATT GG
133	136	162	177	3	GG G GG GTTCGGAAATTGAATAATTCCTTT GC TTATTGGTGCCCC GG
133	137	143	169	3	GG GG GG TTCG GA AATTGAATAATTCCTTTGCTTATT GG
133	137	148	169	3	GG GG GG TTCGGAAAT TG AATAATTCCTTTGCTTATT GG
133	137	149	169	3	GG GG GG TTCGGAAATT GA ATAATTCCTTTGCTTATT GG
133	137	161	169	3	GG GG GG TTCGGAAATTGAATAATTCCTT TG CTTATT GG
133	137	161	177	3	GG GG GG TTCGGAAATTGAATAATTCCTT TG CTTATTGGTGCCCC GG
133	137	162	169	3	GG GG GG TTCGGAAATTGAATAATTCCTTT GC TTATT GG
133	137	162	177	3	GG GG GG TTCGGAAATTGAATAATTCCTTT GC TTATTGGTGCCCC GG
133	142	148	169	3	GG GGGGTTC GG AAAT TG AATAATTCCTTTGCTTATT GG
133	142	149	169	3	GG GGGGTTC GG AAATT GA ATAATTCCTTTGCTTATT GG
133	142	161	169	3	GG GGGGTTC GG AAATTGAATAATTCCTT TG CTTATT GG
133	142	161	177	3	GG GGGGTTC GG AAATTGAATAATTCCTT TG CTTATTGGTGCCCC GG
133	142	162	169	3	GG GGGGTTC GG AAATTGAATAATTCCTTT GC TTATT GG
133	142	162	177	3	GG GGGGTTC GG AAATTGAATAATTCCTTT GC TTATTGGTGCCCC GG
133	142	168	177	3	GG GGGGTTC GG AAATTGAATAATTCCTTTGCTTAT TG GTGCCCC GG
133	142	168	194	3	GG GGGGTTC GG AAATTGAATAATTCCTTTGCTTAT TG GTGCCCCGGACATAAGCTTTCCGC GG
133	138	142	169	2	GG GGG GT TC GG AAATTGAATAATTCCTTTGCTTATT GG
133	143	169	177	2	GG GGGGTTCG GA AATTGAATAATTCCTTTGCTTATT GG TGCCCC GG
133	143	169	194	2	GG GGGGTTCG GA AATTGAATAATTCCTTTGCTTATT GG TGCCCCGGACATAAGCTTTCCGC GG
133	148	169	177	2	GG GGGGTTCGGAAAT TG AATAATTCCTTTGCTTATT GG TGCCCC GG
133	148	169	194	2	GG GGGGTTCGGAAAT TG AATAATTCCTTTGCTTATT GG TGCCCCGGACATAAGCTTTCCGC GG
133	149	169	177	2	GG GGGGTTCGGAAATT GA ATAATTCCTTTGCTTATT GG TGCCCC GG
133	149	169	194	2	GG GGGGTTCGGAAATT GA ATAATTCCTTTGCTTATT GG TGCCCCGGACATAAGCTTTCCGC GG
133	136	142	169	0	GG G GG GTTC GG AAATTGAATAATTCCTTTGCTTATT GG
133	137	142	169	0	GG GG GG TTC GG AAATTGAATAATTCCTTTGCTTATT GG
133	142	169	177	0	GG GGGGTTC GG AAATTGAATAATTCCTTTGCTTATT GG TGCCCC GG
133	142	169	194	0	GG GGGGTTC GG AAATTGAATAATTCCTTTGCTTATT GG TGCCCCGGACATAAGCTTTCCGC GG
134	137	142	148	4	GG G GG TTC GG AAAT TG
134	137	142	149	4	GG G GG TTC GG AAATT GA
134	137	142	161	4	GG G GG TTC GG AAATTGAATAATTCCTT TG
134	137	142	162	4	GG G GG TTC GG AAATTGAATAATTCCTTT GC
134	137	142	168	4	GG G GG TTC GG AAATTGAATAATTCCTTTGCTTAT TG
134	142	169	172	4	GG GGGTTC GG AAATTGAATAATTCCTTTGCTTATT GG T GC
134	142	169	176	4	GG GGGTTC GG AAATTGAATAATTCCTTTGCTTATT GG TGCCC CG
134	142	169	178	4	GG GGGTTC GG AAATTGAATAATTCCTTTGCTTATT GG TGCCCCG GA
134	142	169	184	4	GG GGGTTC GG AAATTGAATAATTCCTTTGCTTATT GG TGCCCCGGACATA AG
134	142	169	185	4	GG GGGTTC GG AAATTGAATAATTCCTTTGCTTATT GG TGCCCCGGACATAA GC
134	142	169	191	4	GG GGGTTC GG AAATTGAATAATTCCTTTGCTTATT GG TGCCCCGGACATAAGCTTTC CG
134	142	169	192	4	GG GGGTTC GG AAATTGAATAATTCCTTTGCTTATT GG TGCCCCGGACATAAGCTTTCC GC
134	142	169	193	4	GG GGGTTC GG AAATTGAATAATTCCTTTGCTTATT GG TGCCCCGGACATAAGCTTTCCG CG
134	142	169	195	4	GG GGGTTC GG AAATTGAATAATTCCTTTGCTTATT GG TGCCCCGGACATAAGCTTTCCGCG GA
134	137	143	169	3	GG G GG TTCG GA AATTGAATAATTCCTTTGCTTATT GG
134	137	148	169	3	GG G GG TTCGGAAAT TG AATAATTCCTTTGCTTATT GG
134	137	149	169	3	GG G GG TTCGGAAATT GA ATAATTCCTTTGCTTATT GG
134	137	161	169	3	GG G GG TTCGGAAATTGAATAATTCCTT TG CTTATT GG
134	137	161	177	3	GG G GG TTCGGAAATTGAATAATTCCTT TG CTTATTGGTGCCCC GG
134	137	162	169	3	GG G GG TTCGGAAATTGAATAATTCCTTT GC TTATT GG
134	137	162	177	3	GG G GG TTCGGAAATTGAATAATTCCTTT GC TTATTGGTGCCCC GG
134	142	148	169	3	GG GGGTTC GG AAAT TG AATAATTCCTTTGCTTATT GG
134	142	149	169	3	GG GGGTTC GG AAATT GA ATAATTCCTTTGCTTATT GG
134	142	161	169	3	GG GGGTTC GG AAATTGAATAATTCCTT TG CTTATT GG
134	142	161	177	3	GG GGGTTC GG AAATTGAATAATTCCTT TG CTTATTGGTGCCCC GG
134	142	162	169	3	GG GGGTTC GG AAATTGAATAATTCCTTT GC TTATT GG
134	142	162	177	3	GG GGGTTC GG AAATTGAATAATTCCTTT GC TTATTGGTGCCCC GG
134	142	168	177	3	GG GGGTTC GG AAATTGAATAATTCCTTTGCTTAT TG GTGCCCC GG
134	142	168	194	3	GG GGGTTC GG AAATTGAATAATTCCTTTGCTTAT TG GTGCCCCGGACATAAGCTTTCCGC GG
134	138	142	169	2	GG GG GT TC GG AAATTGAATAATTCCTTTGCTTATT GG
134	143	169	177	2	GG GGGTTCG GA AATTGAATAATTCCTTTGCTTATT GG TGCCCC GG
134	143	169	194	2	GG GGGTTCG GA AATTGAATAATTCCTTTGCTTATT GG TGCCCCGGACATAAGCTTTCCGC GG
134	148	169	177	2	GG GGGTTCGGAAAT TG AATAATTCCTTTGCTTATT GG TGCCCC GG
134	148	169	194	2	GG GGGTTCGGAAAT TG AATAATTCCTTTGCTTATT GG TGCCCCGGACATAAGCTTTCCGC GG
134	149	169	177	2	GG GGGTTCGGAAATT GA ATAATTCCTTTGCTTATT GG TGCCCC GG
134	149	169	194	2	GG GGGTTCGGAAATT GA ATAATTCCTTTGCTTATT GG TGCCCCGGACATAAGCTTTCCGC GG
134	161	169	177	2	GG GGGTTCGGAAATTGAATAATTCCTT TG CTTATT GG TGCCCC GG
134	161	169	194	2	GG GGGTTCGGAAATTGAATAATTCCTT TG CTTATT GG TGCCCCGGACATAAGCTTTCCGC GG
134	161	177	194	2	GG GGGTTCGGAAATTGAATAATTCCTT TG CTTATTGGTGCCCC GG ACATAAGCTTTCCGC GG
134	137	142	169	0	GG G GG TTC GG AAATTGAATAATTCCTTTGCTTATT GG
134	142	169	177	0	GG GGGTTC GG AAATTGAATAATTCCTTTGCTTATT GG TGCCCC GG
134	142	169	194	0	GG GGGTTC GG AAATTGAATAATTCCTTTGCTTATT GG TGCCCCGGACATAAGCTTTCCGC GG
135	142	169	172	4	GG GGTTC GG AAATTGAATAATTCCTTTGCTTATT GG T GC
135	142	169	176	4	GG GGTTC GG AAATTGAATAATTCCTTTGCTTATT GG TGCCC CG
135	142	169	178	4	GG GGTTC GG AAATTGAATAATTCCTTTGCTTATT GG TGCCCCG GA
135	142	169	184	4	GG GGTTC GG AAATTGAATAATTCCTTTGCTTATT GG TGCCCCGGACATA AG
135	142	169	185	4	GG GGTTC GG AAATTGAATAATTCCTTTGCTTATT GG TGCCCCGGACATAA GC
135	142	169	191	4	GG GGTTC GG AAATTGAATAATTCCTTTGCTTATT GG TGCCCCGGACATAAGCTTTC CG
135	142	169	192	4	GG GGTTC GG AAATTGAATAATTCCTTTGCTTATT GG TGCCCCGGACATAAGCTTTCC GC
135	142	169	193	4	GG GGTTC GG AAATTGAATAATTCCTTTGCTTATT GG TGCCCCGGACATAAGCTTTCCG CG
135	142	169	195	4	GG GGTTC GG AAATTGAATAATTCCTTTGCTTATT GG TGCCCCGGACATAAGCTTTCCGCG GA
135	142	148	169	3	GG GGTTC GG AAAT TG AATAATTCCTTTGCTTATT GG
135	142	149	169	3	GG GGTTC GG AAATT GA ATAATTCCTTTGCTTATT GG
135	142	161	169	3	GG GGTTC GG AAATTGAATAATTCCTT TG CTTATT GG
135	142	161	177	3	GG GGTTC GG AAATTGAATAATTCCTT TG CTTATTGGTGCCCC GG
135	142	162	169	3	GG GGTTC GG AAATTGAATAATTCCTTT GC TTATT GG
135	142	162	177	3	GG GGTTC GG AAATTGAATAATTCCTTT GC TTATTGGTGCCCC GG
135	142	168	177	3	GG GGTTC GG AAATTGAATAATTCCTTTGCTTAT TG GTGCCCC GG
135	142	168	194	3	GG GGTTC GG AAATTGAATAATTCCTTTGCTTAT TG GTGCCCCGGACATAAGCTTTCCGC GG
135	138	142	169	2	GG G GT TC GG AAATTGAATAATTCCTTTGCTTATT GG
135	143	169	177	2	GG GGTTCG GA AATTGAATAATTCCTTTGCTTATT GG TGCCCC GG
135	143	169	194	2	GG GGTTCG GA AATTGAATAATTCCTTTGCTTATT GG TGCCCCGGACATAAGCTTTCCGC GG
135	148	169	177	2	GG GGTTCGGAAAT TG AATAATTCCTTTGCTTATT GG TGCCCC GG
135	148	169	194	2	GG GGTTCGGAAAT TG AATAATTCCTTTGCTTATT GG TGCCCCGGACATAAGCTTTCCGC GG
135	149	169	177	2	GG GGTTCGGAAATT GA ATAATTCCTTTGCTTATT GG TGCCCC GG
135	149	169	194	2	GG GGTTCGGAAATT GA ATAATTCCTTTGCTTATT GG TGCCCCGGACATAAGCTTTCCGC GG
135	161	169	177	2	GG GGTTCGGAAATTGAATAATTCCTT TG CTTATT GG TGCCCC GG
135	161	169	194	2	GG GGTTCGGAAATTGAATAATTCCTT TG CTTATT GG TGCCCCGGACATAAGCTTTCCGC GG
135	161	177	194	2	GG GGTTCGGAAATTGAATAATTCCTT TG CTTATTGGTGCCCC GG ACATAAGCTTTCCGC GG
135	162	169	177	2	GG GGTTCGGAAATTGAATAATTCCTTT GC TTATT GG TGCCCC GG
135	162	169	194	2	GG GGTTCGGAAATTGAATAATTCCTTT GC TTATT GG TGCCCCGGACATAAGCTTTCCGC GG
135	162	177	194	2	GG GGTTCGGAAATTGAATAATTCCTTT GC TTATTGGTGCCCC GG ACATAAGCTTTCCGC GG
135	142	169	177	0	GG GGTTC GG AAATTGAATAATTCCTTTGCTTATT GG TGCCCC GG
135	142	169	194	0	GG GGTTC GG AAATTGAATAATTCCTTTGCTTATT GG TGCCCCGGACATAAGCTTTCCGC GG
136	142	169	172	4	GG GTTC GG AAATTGAATAATTCCTTTGCTTATT GG T GC
136	142	169	176	4	GG GTTC GG AAATTGAATAATTCCTTTGCTTATT GG TGCCC CG
136	142	169	178	4	GG GTTC GG AAATTGAATAATTCCTTTGCTTATT GG TGCCCCG GA
136	142	169	184	4	GG GTTC GG AAATTGAATAATTCCTTTGCTTATT GG TGCCCCGGACATA AG
136	142	169	185	4	GG GTTC GG AAATTGAATAATTCCTTTGCTTATT GG TGCCCCGGACATAA GC
136	142	169	191	4	GG GTTC GG AAATTGAATAATTCCTTTGCTTATT GG TGCCCCGGACATAAGCTTTC CG
136	142	169	192	4	GG GTTC GG AAATTGAATAATTCCTTTGCTTATT GG TGCCCCGGACATAAGCTTTCC GC
136	142	169	193	4	GG GTTC GG AAATTGAATAATTCCTTTGCTTATT GG TGCCCCGGACATAAGCTTTCCG CG
136	142	169	195	4	GG GTTC GG AAATTGAATAATTCCTTTGCTTATT GG TGCCCCGGACATAAGCTTTCCGCG GA
136	142	148	169	3	GG GTTC GG AAAT TG AATAATTCCTTTGCTTATT GG
136	142	149	169	3	GG GTTC GG AAATT GA ATAATTCCTTTGCTTATT GG
136	142	161	169	3	GG GTTC GG AAATTGAATAATTCCTT TG CTTATT GG
136	142	161	177	3	GG GTTC GG AAATTGAATAATTCCTT TG CTTATTGGTGCCCC GG
136	142	162	169	3	GG GTTC GG AAATTGAATAATTCCTTT GC TTATT GG
136	142	162	177	3	GG GTTC GG AAATTGAATAATTCCTTT GC TTATTGGTGCCCC GG
136	142	168	177	3	GG GTTC GG AAATTGAATAATTCCTTTGCTTAT TG GTGCCCC GG
136	142	168	194	3	GG GTTC GG AAATTGAATAATTCCTTTGCTTAT TG GTGCCCCGGACATAAGCTTTCCGC GG
136	143	169	177	2	GG GTTCG GA AATTGAATAATTCCTTTGCTTATT GG TGCCCC GG
136	143	169	194	2	GG GTTCG GA AATTGAATAATTCCTTTGCTTATT GG TGCCCCGGACATAAGCTTTCCGC GG
136	148	169	177	2	GG GTTCGGAAAT TG AATAATTCCTTTGCTTATT GG TGCCCC GG
136	148	169	194	2	GG GTTCGGAAAT TG AATAATTCCTTTGCTTATT GG TGCCCCGGACATAAGCTTTCCGC GG
136	149	169	177	2	GG GTTCGGAAATT GA ATAATTCCTTTGCTTATT GG TGCCCC GG
136	149	169	194	2	GG GTTCGGAAATT GA ATAATTCCTTTGCTTATT GG TGCCCCGGACATAAGCTTTCCGC GG
136	161	169	177	2	GG GTTCGGAAATTGAATAATTCCTT TG CTTATT GG TGCCCC GG
136	161	169	194	2	GG GTTCGGAAATTGAATAATTCCTT TG CTTATT GG TGCCCCGGACATAAGCTTTCCGC GG
136	161	177	194	2	GG GTTCGGAAATTGAATAATTCCTT TG CTTATTGGTGCCCC GG ACATAAGCTTTCCGC GG
136	162	169	177	2	GG GTTCGGAAATTGAATAATTCCTTT GC TTATT GG TGCCCC GG
136	162	169	194	2	GG GTTCGGAAATTGAATAATTCCTTT GC TTATT GG TGCCCCGGACATAAGCTTTCCGC GG
136	162	177	194	2	GG GTTCGGAAATTGAATAATTCCTTT GC TTATTGGTGCCCC GG ACATAAGCTTTCCGC GG
136	142	169	177	0	GG GTTC GG AAATTGAATAATTCCTTTGCTTATT GG TGCCCC GG
136	142	169	194	0	GG GTTC GG AAATTGAATAATTCCTTTGCTTATT GG TGCCCCGGACATAAGCTTTCCGC GG
137	142	169	172	4	GG TTC GG AAATTGAATAATTCCTTTGCTTATT GG T GC
137	142	169	176	4	GG TTC GG AAATTGAATAATTCCTTTGCTTATT GG TGCCC CG
137	142	169	178	4	GG TTC GG AAATTGAATAATTCCTTTGCTTATT GG TGCCCCG GA
137	142	169	184	4	GG TTC GG AAATTGAATAATTCCTTTGCTTATT GG TGCCCCGGACATA AG
137	142	169	185	4	GG TTC GG AAATTGAATAATTCCTTTGCTTATT GG TGCCCCGGACATAA GC
137	142	169	191	4	GG TTC GG AAATTGAATAATTCCTTTGCTTATT GG TGCCCCGGACATAAGCTTTC CG
137	142	169	192	4	GG TTC GG AAATTGAATAATTCCTTTGCTTATT GG TGCCCCGGACATAAGCTTTCC GC
137	142	169	193	4	GG TTC GG AAATTGAATAATTCCTTTGCTTATT GG TGCCCCGGACATAAGCTTTCCG CG
137	142	169	195	4	GG TTC GG AAATTGAATAATTCCTTTGCTTATT GG TGCCCCGGACATAAGCTTTCCGCG GA
137	142	148	169	3	GG TTC GG AAAT TG AATAATTCCTTTGCTTATT GG
137	142	149	169	3	GG TTC GG AAATT GA ATAATTCCTTTGCTTATT GG
137	142	161	169	3	GG TTC GG AAATTGAATAATTCCTT TG CTTATT GG
137	142	161	177	3	GG TTC GG AAATTGAATAATTCCTT TG CTTATTGGTGCCCC GG
137	142	162	169	3	GG TTC GG AAATTGAATAATTCCTTT GC TTATT GG
137	142	162	177	3	GG TTC GG AAATTGAATAATTCCTTT GC TTATTGGTGCCCC GG
137	142	168	177	3	GG TTC GG AAATTGAATAATTCCTTTGCTTAT TG GTGCCCC GG
137	142	168	194	3	GG TTC GG AAATTGAATAATTCCTTTGCTTAT TG GTGCCCCGGACATAAGCTTTCCGC GG
137	143	169	177	2	GG TTCG GA AATTGAATAATTCCTTTGCTTATT GG TGCCCC GG
137	143	169	194	2	GG TTCG GA AATTGAATAATTCCTTTGCTTATT GG TGCCCCGGACATAAGCTTTCCGC GG
137	148	169	177	2	GG TTCGGAAAT TG AATAATTCCTTTGCTTATT GG TGCCCC GG
137	148	169	194	2	GG TTCGGAAAT TG AATAATTCCTTTGCTTATT GG TGCCCCGGACATAAGCTTTCCGC GG
137	149	169	177	2	GG TTCGGAAATT GA ATAATTCCTTTGCTTATT GG TGCCCC GG
137	149	169	194	2	GG TTCGGAAATT GA ATAATTCCTTTGCTTATT GG TGCCCCGGACATAAGCTTTCCGC GG
137	161	169	177	2	GG TTCGGAAATTGAATAATTCCTT TG CTTATT GG TGCCCC GG
137	161	169	194	2	GG TTCGGAAATTGAATAATTCCTT TG CTTATT GG TGCCCCGGACATAAGCTTTCCGC GG
137	161	177	194	2	GG TTCGGAAATTGAATAATTCCTT TG CTTATTGGTGCCCC GG ACATAAGCTTTCCGC GG
137	162	169	177	2	GG TTCGGAAATTGAATAATTCCTTT GC TTATT GG TGCCCC GG
137	162	169	194	2	GG TTCGGAAATTGAATAATTCCTTT GC TTATT GG TGCCCCGGACATAAGCTTTCCGC GG
137	162	177	194	2	GG TTCGGAAATTGAATAATTCCTTT GC TTATTGGTGCCCC GG ACATAAGCTTTCCGC GG
137	142	169	177	0	GG TTC GG AAATTGAATAATTCCTTTGCTTATT GG TGCCCC GG
137	142	169	194	0	GG TTC GG AAATTGAATAATTCCTTTGCTTATT GG TGCCCCGGACATAAGCTTTCCGC GG
138	142	169	177	1	GT TC GG AAATTGAATAATTCCTTTGCTTATT GG TGCCCC GG
138	142	169	194	1	GT TC GG AAATTGAATAATTCCTTTGCTTATT GG TGCCCCGGACATAAGCTTTCCGC GG
142	169	177	184	4	GG AAATTGAATAATTCCTTTGCTTATT GG TGCCCC GG ACATA AG
142	169	177	185	4	GG AAATTGAATAATTCCTTTGCTTATT GG TGCCCC GG ACATAA GC
142	169	177	191	4	GG AAATTGAATAATTCCTTTGCTTATT GG TGCCCC GG ACATAAGCTTTC CG
142	169	177	192	4	GG AAATTGAATAATTCCTTTGCTTATT GG TGCCCC GG ACATAAGCTTTCC GC
142	169	177	193	4	GG AAATTGAATAATTCCTTTGCTTATT GG TGCCCC GG ACATAAGCTTTCCG CG
142	169	177	195	4	GG AAATTGAATAATTCCTTTGCTTATT GG TGCCCC GG ACATAAGCTTTCCGCG GA
142	169	194	206	4	GG AAATTGAATAATTCCTTTGCTTATT GG TGCCCCGGACATAAGCTTTCCGC GG ATAAATAACA TG
142	169	194	207	4	GG AAATTGAATAATTCCTTTGCTTATT GG TGCCCCGGACATAAGCTTTCCGC GG ATAAATAACAT GA
142	169	194	208	4	GG AAATTGAATAATTCCTTTGCTTATT GG TGCCCCGGACATAAGCTTTCCGC GG ATAAATAACATG AG
142	169	194	209	4	GG AAATTGAATAATTCCTTTGCTTATT GG TGCCCCGGACATAAGCTTTCCGC GG ATAAATAACATGA GT
142	169	194	214	4	GG AAATTGAATAATTCCTTTGCTTATT GG TGCCCCGGACATAAGCTTTCCGC GG ATAAATAACATGAGTTTC TG
142	169	194	216	4	GG AAATTGAATAATTCCTTTGCTTATT GG TGCCCCGGACATAAGCTTTCCGC GG ATAAATAACATGAGTTTCTG GC
142	169	172	177	3	GG AAATTGAATAATTCCTTTGCTTATT GG T GC CCC GG
142	169	172	194	3	GG AAATTGAATAATTCCTTTGCTTATT GG T GC CCCGGACATAAGCTTTCCGC GG
142	169	176	194	3	GG AAATTGAATAATTCCTTTGCTTATT GG TGCCC CG GACATAAGCTTTCCGC GG
142	169	178	194	3	GG AAATTGAATAATTCCTTTGCTTATT GG TGCCCCG GA CATAAGCTTTCCGC GG
142	169	184	194	3	GG AAATTGAATAATTCCTTTGCTTATT GG TGCCCCGGACATA AG CTTTCCGC GG
142	169	185	194	3	GG AAATTGAATAATTCCTTTGCTTATT GG TGCCCCGGACATAA GC TTTCCGC GG
142	169	191	194	3	GG AAATTGAATAATTCCTTTGCTTATT GG TGCCCCGGACATAAGCTTTC CG C GG
142	169	191	215	3	GG AAATTGAATAATTCCTTTGCTTATT GG TGCCCCGGACATAAGCTTTC CG CGGATAAATAACATGAGTTTCT GG
142	169	192	215	3	GG AAATTGAATAATTCCTTTGCTTATT GG TGCCCCGGACATAAGCTTTCC GC GGATAAATAACATGAGTTTCT GG
142	169	193	215	3	GG AAATTGAATAATTCCTTTGCTTATT GG TGCCCCGGACATAAGCTTTCCG CG GATAAATAACATGAGTTTCT GG
142	169	195	215	3	GG AAATTGAATAATTCCTTTGCTTATT GG TGCCCCGGACATAAGCTTTCCGCG GA TAAATAACATGAGTTTCT GG
142	148	169	177	2	GG AAAT TG AATAATTCCTTTGCTTATT GG TGCCCC GG
142	148	169	194	2	GG AAAT TG AATAATTCCTTTGCTTATT GG TGCCCCGGACATAAGCTTTCCGC GG
142	149	169	177	2	GG AAATT GA ATAATTCCTTTGCTTATT GG TGCCCC GG
142	149	169	194	2	GG AAATT GA ATAATTCCTTTGCTTATT GG TGCCCCGGACATAAGCTTTCCGC GG
142	161	169	177	2	GG AAATTGAATAATTCCTT TG CTTATT GG TGCCCC GG
142	161	169	194	2	GG AAATTGAATAATTCCTT TG CTTATT GG TGCCCCGGACATAAGCTTTCCGC GG
142	161	177	194	2	GG AAATTGAATAATTCCTT TG CTTATTGGTGCCCC GG ACATAAGCTTTCCGC GG
142	162	169	177	2	GG AAATTGAATAATTCCTTT GC TTATT GG TGCCCC GG
142	162	169	194	2	GG AAATTGAATAATTCCTTT GC TTATT GG TGCCCCGGACATAAGCTTTCCGC GG
142	162	177	194	2	GG AAATTGAATAATTCCTTT GC TTATTGGTGCCCC GG ACATAAGCTTTCCGC GG
142	168	177	194	2	GG AAATTGAATAATTCCTTTGCTTAT TG GTGCCCC GG ACATAAGCTTTCCGC GG
142	168	194	215	2	GG AAATTGAATAATTCCTTTGCTTAT TG GTGCCCCGGACATAAGCTTTCCGC GG ATAAATAACATGAGTTTCT GG
142	169	177	194	0	GG AAATTGAATAATTCCTTTGCTTATT GG TGCCCC GG ACATAAGCTTTCCGC GG
142	169	194	215	0	GG AAATTGAATAATTCCTTTGCTTATT GG TGCCCCGGACATAAGCTTTCCGC GG ATAAATAACATGAGTTTCT GG
143	169	177	194	1	GA AATTGAATAATTCCTTTGCTTATT GG TGCCCC GG ACATAAGCTTTCCGC GG
143	169	194	215	1	GA AATTGAATAATTCCTTTGCTTATT GG TGCCCCGGACATAAGCTTTCCGC GG ATAAATAACATGAGTTTCT GG
148	169	177	194	1	TG AATAATTCCTTTGCTTATT GG TGCCCC GG ACATAAGCTTTCCGC GG
148	169	194	215	1	TG AATAATTCCTTTGCTTATT GG TGCCCCGGACATAAGCTTTCCGC GG ATAAATAACATGAGTTTCT GG
149	169	177	194	1	GA ATAATTCCTTTGCTTATT GG TGCCCC GG ACATAAGCTTTCCGC GG
149	169	194	215	1	GA ATAATTCCTTTGCTTATT GG TGCCCCGGACATAAGCTTTCCGC GG ATAAATAACATGAGTTTCT GG
161	169	177	194	1	TG CTTATT GG TGCCCC GG ACATAAGCTTTCCGC GG
161	169	194	215	1	TG CTTATT GG TGCCCCGGACATAAGCTTTCCGC GG ATAAATAACATGAGTTTCT GG
161	177	194	215	1	TG CTTATTGGTGCCCC GG ACATAAGCTTTCCGC GG ATAAATAACATGAGTTTCT GG
162	169	177	194	1	GC TTATT GG TGCCCC GG ACATAAGCTTTCCGC GG
162	169	194	215	1	GC TTATT GG TGCCCCGGACATAAGCTTTCCGC GG ATAAATAACATGAGTTTCT GG
162	177	194	215	1	GC TTATTGGTGCCCC GG ACATAAGCTTTCCGC GG ATAAATAACATGAGTTTCT GG
168	177	194	215	1	TG GTGCCCC GG ACATAAGCTTTCCGC GG ATAAATAACATGAGTTTCT GG
169	194	206	215	3	GG TGCCCCGGACATAAGCTTTCCGC GG ATAAATAACA TG AGTTTCT GG
169	177	194	206	4	GG TGCCCC GG ACATAAGCTTTCCGC GG ATAAATAACA TG
169	177	194	207	4	GG TGCCCC GG ACATAAGCTTTCCGC GG ATAAATAACAT GA
169	177	194	208	4	GG TGCCCC GG ACATAAGCTTTCCGC GG ATAAATAACATG AG
169	177	194	209	4	GG TGCCCC GG ACATAAGCTTTCCGC GG ATAAATAACATGA GT
169	177	194	214	4	GG TGCCCC GG ACATAAGCTTTCCGC GG ATAAATAACATGAGTTTC TG
169	177	194	216	4	GG TGCCCC GG ACATAAGCTTTCCGC GG ATAAATAACATGAGTTTCTG GC
169	194	215	234	4	GG TGCCCCGGACATAAGCTTTCCGC GG ATAAATAACATGAGTTTCT GG CTTTTACCCCCTTCTTT TG
169	194	215	235	4	GG TGCCCCGGACATAAGCTTTCCGC GG ATAAATAACATGAGTTTCT GG CTTTTACCCCCTTCTTTT GT
169	177	184	194	3	GG TGCCCC GG ACATA AG CTTTCCGC GG
169	177	185	194	3	GG TGCCCC GG ACATAA GC TTTCCGC GG
169	177	191	194	3	GG TGCCCC GG ACATAAGCTTTC CG C GG
169	177	191	215	3	GG TGCCCC GG ACATAAGCTTTC CG CGGATAAATAACATGAGTTTCT GG
169	177	192	215	3	GG TGCCCC GG ACATAAGCTTTCC GC GGATAAATAACATGAGTTTCT GG
169	177	193	215	3	GG TGCCCC GG ACATAAGCTTTCCG CG GATAAATAACATGAGTTTCT GG
169	177	195	215	3	GG TGCCCC GG ACATAAGCTTTCCGCG GA TAAATAACATGAGTTTCT GG
169	194	207	215	3	GG TGCCCCGGACATAAGCTTTCCGC GG ATAAATAACAT GA GTTTCT GG
169	194	208	215	3	GG TGCCCCGGACATAAGCTTTCCGC GG ATAAATAACATG AG TTTCT GG
169	194	209	215	3	GG TGCCCCGGACATAAGCTTTCCGC GG ATAAATAACATGA GT TTCT GG
169	172	177	194	2	GG T GC CCC GG ACATAAGCTTTCCGC GG
169	172	194	215	2	GG T GC CCCGGACATAAGCTTTCCGC GG ATAAATAACATGAGTTTCT GG
169	176	194	215	2	GG TGCCC CG GACATAAGCTTTCCGC GG ATAAATAACATGAGTTTCT GG
169	178	194	215	2	GG TGCCCCG GA CATAAGCTTTCCGC GG ATAAATAACATGAGTTTCT GG
169	184	194	215	2	GG TGCCCCGGACATA AG CTTTCCGC GG ATAAATAACATGAGTTTCT GG
169	185	194	215	2	GG TGCCCCGGACATAA GC TTTCCGC GG ATAAATAACATGAGTTTCT GG
169	191	194	215	2	GG TGCCCCGGACATAAGCTTTC CG C GG ATAAATAACATGAGTTTCT GG
169	177	194	215	0	GG TGCCCC GG ACATAAGCTTTCCGC GG ATAAATAACATGAGTTTCT GG
170	177	194	215	1	GT GCCCC GG ACATAAGCTTTCCGC GG ATAAATAACATGAGTTTCT GG
171	177	194	215	1	TG CCCC GG ACATAAGCTTTCCGC GG ATAAATAACATGAGTTTCT GG
172	177	194	215	1	GC CCC GG ACATAAGCTTTCCGC GG ATAAATAACATGAGTTTCT GG
177	194	215	234	4	GG ACATAAGCTTTCCGC GG ATAAATAACATGAGTTTCT GG CTTTTACCCCCTTCTTT TG
177	194	215	235	4	GG ACATAAGCTTTCCGC GG ATAAATAACATGAGTTTCT GG CTTTTACCCCCTTCTTTT GT
177	194	206	215	3	GG ACATAAGCTTTCCGC GG ATAAATAACA TG AGTTTCT GG
177	194	207	215	3	GG ACATAAGCTTTCCGC GG ATAAATAACAT GA GTTTCT GG
177	194	208	215	3	GG ACATAAGCTTTCCGC GG ATAAATAACATG AG TTTCT GG
177	194	209	215	3	GG ACATAAGCTTTCCGC GG ATAAATAACATGA GT TTCT GG
177	184	194	215	2	GG ACATA AG CTTTCCGC GG ATAAATAACATGAGTTTCT GG
177	185	194	215	2	GG ACATAA GC TTTCCGC GG ATAAATAACATGAGTTTCT GG
177	191	194	215	2	GG ACATAAGCTTTC CG C GG ATAAATAACATGAGTTTCT GG
194	215	234	258	3	GG ATAAATAACATGAGTTTCT GG CTTTTACCCCCTTCTTT TG TTCTACTAATTTGTTCTAGAAT GG
194	215	235	258	3	GG ATAAATAACATGAGTTTCT GG CTTTTACCCCCTTCTTTT GT TCTACTAATTTGTTCTAGAAT GG
215	234	258	265	2	GG CTTTTACCCCCTTCTTT TG TTCTACTAATTTGTTCTAGAAT GG TAGAA GG
215	234	258	268	2	GG CTTTTACCCCCTTCTTT TG TTCTACTAATTTGTTCTAGAAT GG TAGAAGGT GG
215	234	258	269	2	GG CTTTTACCCCCTTCTTT TG TTCTACTAATTTGTTCTAGAAT GG TAGAAGGTG GG
215	234	258	270	2	GG CTTTTACCCCCTTCTTT TG TTCTACTAATTTGTTCTAGAAT GG TAGAAGGTGG GG
215	234	258	274	2	GG CTTTTACCCCCTTCTTT TG TTCTACTAATTTGTTCTAGAAT GG TAGAAGGTGGGGCT GG
215	234	258	275	2	GG CTTTTACCCCCTTCTTT TG TTCTACTAATTTGTTCTAGAAT GG TAGAAGGTGGGGCTG GG
215	234	258	280	2	GG CTTTTACCCCCTTCTTT TG TTCTACTAATTTGTTCTAGAAT GG TAGAAGGTGGGGCTGGGACT GG
215	234	258	281	2	GG CTTTTACCCCCTTCTTT TG TTCTACTAATTTGTTCTAGAAT GG TAGAAGGTGGGGCTGGGACTG GG
215	235	258	265	2	GG CTTTTACCCCCTTCTTTT GT TCTACTAATTTGTTCTAGAAT GG TAGAA GG
215	235	258	268	2	GG CTTTTACCCCCTTCTTTT GT TCTACTAATTTGTTCTAGAAT GG TAGAAGGT GG
215	235	258	269	2	GG CTTTTACCCCCTTCTTTT GT TCTACTAATTTGTTCTAGAAT GG TAGAAGGTG GG
215	235	258	270	2	GG CTTTTACCCCCTTCTTTT GT TCTACTAATTTGTTCTAGAAT GG TAGAAGGTGG GG
215	235	258	274	2	GG CTTTTACCCCCTTCTTTT GT TCTACTAATTTGTTCTAGAAT GG TAGAAGGTGGGGCT GG
215	235	258	275	2	GG CTTTTACCCCCTTCTTTT GT TCTACTAATTTGTTCTAGAAT GG TAGAAGGTGGGGCTG GG
215	235	258	280	2	GG CTTTTACCCCCTTCTTTT GT TCTACTAATTTGTTCTAGAAT GG TAGAAGGTGGGGCTGGGACT GG
215	235	258	281	2	GG CTTTTACCCCCTTCTTTT GT TCTACTAATTTGTTCTAGAAT GG TAGAAGGTGGGGCTGGGACTG GG
234	258	265	268	1	TG TTCTACTAATTTGTTCTAGAAT GG TAGAA GG T GG
234	258	265	269	1	TG TTCTACTAATTTGTTCTAGAAT GG TAGAA GG TG GG
234	258	265	270	1	TG TTCTACTAATTTGTTCTAGAAT GG TAGAA GG TGG GG
234	258	265	274	1	TG TTCTACTAATTTGTTCTAGAAT GG TAGAA GG TGGGGCT GG
234	258	265	275	1	TG TTCTACTAATTTGTTCTAGAAT GG TAGAA GG TGGGGCTG GG
234	258	265	280	1	TG TTCTACTAATTTGTTCTAGAAT GG TAGAA GG TGGGGCTGGGACT GG
234	258	265	281	1	TG TTCTACTAATTTGTTCTAGAAT GG TAGAA GG TGGGGCTGGGACTG GG
234	258	268	274	1	TG TTCTACTAATTTGTTCTAGAAT GG TAGAAGGT GG GGCT GG
234	258	268	275	1	TG TTCTACTAATTTGTTCTAGAAT GG TAGAAGGT GG GGCTG GG
234	258	268	280	1	TG TTCTACTAATTTGTTCTAGAAT GG TAGAAGGT GG GGCTGGGACT GG
234	258	268	281	1	TG TTCTACTAATTTGTTCTAGAAT GG TAGAAGGT GG GGCTGGGACTG GG
234	258	269	274	1	TG TTCTACTAATTTGTTCTAGAAT GG TAGAAGGTG GG GCT GG
234	258	269	275	1	TG TTCTACTAATTTGTTCTAGAAT GG TAGAAGGTG GG GCTG GG
234	258	269	280	1	TG TTCTACTAATTTGTTCTAGAAT GG TAGAAGGTG GG GCTGGGACT GG
234	258	269	281	1	TG TTCTACTAATTTGTTCTAGAAT GG TAGAAGGTG GG GCTGGGACTG GG
234	258	270	274	1	TG TTCTACTAATTTGTTCTAGAAT GG TAGAAGGTGG GG CT GG
234	258	270	275	1	TG TTCTACTAATTTGTTCTAGAAT GG TAGAAGGTGG GG CTG GG
234	258	270	280	1	TG TTCTACTAATTTGTTCTAGAAT GG TAGAAGGTGG GG CTGGGACT GG
234	258	270	281	1	TG TTCTACTAATTTGTTCTAGAAT GG TAGAAGGTGG GG CTGGGACTG GG
234	258	274	280	1	TG TTCTACTAATTTGTTCTAGAAT GG TAGAAGGTGGGGCT GG GACT GG
234	258	274	281	1	TG TTCTACTAATTTGTTCTAGAAT GG TAGAAGGTGGGGCT GG GACTG GG
234	258	275	280	1	TG TTCTACTAATTTGTTCTAGAAT GG TAGAAGGTGGGGCTG GG ACT GG
234	258	275	281	1	TG TTCTACTAATTTGTTCTAGAAT GG TAGAAGGTGGGGCTG GG ACTG GG
234	258	280	305	1	TG TTCTACTAATTTGTTCTAGAAT GG TAGAAGGTGGGGCTGGGACT GG GTGAACTGTCTATCCTCCTTTGA GG
234	258	280	306	1	TG TTCTACTAATTTGTTCTAGAAT GG TAGAAGGTGGGGCTGGGACT GG GTGAACTGTCTATCCTCCTTTGAG GG
234	258	280	307	1	TG TTCTACTAATTTGTTCTAGAAT GG TAGAAGGTGGGGCTGGGACT GG GTGAACTGTCTATCCTCCTTTGAGG GG
234	258	281	305	1	TG TTCTACTAATTTGTTCTAGAAT GG TAGAAGGTGGGGCTGGGACTG GG TGAACTGTCTATCCTCCTTTGA GG
234	258	281	306	1	TG TTCTACTAATTTGTTCTAGAAT GG TAGAAGGTGGGGCTGGGACTG GG TGAACTGTCTATCCTCCTTTGAG GG
234	258	281	307	1	TG TTCTACTAATTTGTTCTAGAAT GG TAGAAGGTGGGGCTGGGACTG GG TGAACTGTCTATCCTCCTTTGAGG GG
235	258	265	268	1	GT TCTACTAATTTGTTCTAGAAT GG TAGAA GG T GG
235	258	265	269	1	GT TCTACTAATTTGTTCTAGAAT GG TAGAA GG TG GG
235	258	265	270	1	GT TCTACTAATTTGTTCTAGAAT GG TAGAA GG TGG GG
235	258	265	274	1	GT TCTACTAATTTGTTCTAGAAT GG TAGAA GG TGGGGCT GG
235	258	265	275	1	GT TCTACTAATTTGTTCTAGAAT GG TAGAA GG TGGGGCTG GG
235	258	265	280	1	GT TCTACTAATTTGTTCTAGAAT GG TAGAA GG TGGGGCTGGGACT GG
235	258	265	281	1	GT TCTACTAATTTGTTCTAGAAT GG TAGAA GG TGGGGCTGGGACTG GG
235	258	268	274	1	GT TCTACTAATTTGTTCTAGAAT GG TAGAAGGT GG GGCT GG
235	258	268	275	1	GT TCTACTAATTTGTTCTAGAAT GG TAGAAGGT GG GGCTG GG
235	258	268	280	1	GT TCTACTAATTTGTTCTAGAAT GG TAGAAGGT GG GGCTGGGACT GG
235	258	268	281	1	GT TCTACTAATTTGTTCTAGAAT GG TAGAAGGT GG GGCTGGGACTG GG
235	258	269	274	1	GT TCTACTAATTTGTTCTAGAAT GG TAGAAGGTG GG GCT GG
235	258	269	275	1	GT TCTACTAATTTGTTCTAGAAT GG TAGAAGGTG GG GCTG GG
235	258	269	280	1	GT TCTACTAATTTGTTCTAGAAT GG TAGAAGGTG GG GCTGGGACT GG
235	258	269	281	1	GT TCTACTAATTTGTTCTAGAAT GG TAGAAGGTG GG GCTGGGACTG GG
235	258	270	274	1	GT TCTACTAATTTGTTCTAGAAT GG TAGAAGGTGG GG CT GG
235	258	270	275	1	GT TCTACTAATTTGTTCTAGAAT GG TAGAAGGTGG GG CTG GG
235	258	270	280	1	GT TCTACTAATTTGTTCTAGAAT GG TAGAAGGTGG GG CTGGGACT GG
235	258	270	281	1	GT TCTACTAATTTGTTCTAGAAT GG TAGAAGGTGG GG CTGGGACTG GG
235	258	274	280	1	GT TCTACTAATTTGTTCTAGAAT GG TAGAAGGTGGGGCT GG GACT GG
235	258	274	281	1	GT TCTACTAATTTGTTCTAGAAT GG TAGAAGGTGGGGCT GG GACTG GG
235	258	275	280	1	GT TCTACTAATTTGTTCTAGAAT GG TAGAAGGTGGGGCTG GG ACT GG
235	258	275	281	1	GT TCTACTAATTTGTTCTAGAAT GG TAGAAGGTGGGGCTG GG ACTG GG
235	258	280	305	1	GT TCTACTAATTTGTTCTAGAAT GG TAGAAGGTGGGGCTGGGACT GG GTGAACTGTCTATCCTCCTTTGA GG
235	258	280	306	1	GT TCTACTAATTTGTTCTAGAAT GG TAGAAGGTGGGGCTGGGACT GG GTGAACTGTCTATCCTCCTTTGAG GG
235	258	280	307	1	GT TCTACTAATTTGTTCTAGAAT GG TAGAAGGTGGGGCTGGGACT GG GTGAACTGTCTATCCTCCTTTGAGG GG
235	258	281	305	1	GT TCTACTAATTTGTTCTAGAAT GG TAGAAGGTGGGGCTGGGACTG GG TGAACTGTCTATCCTCCTTTGA GG
235	258	281	306	1	GT TCTACTAATTTGTTCTAGAAT GG TAGAAGGTGGGGCTGGGACTG GG TGAACTGTCTATCCTCCTTTGAG GG
235	258	281	307	1	GT TCTACTAATTTGTTCTAGAAT GG TAGAAGGTGGGGCTGGGACTG GG TGAACTGTCTATCCTCCTTTGAGG GG
247	258	265	268	1	TG TTCTAGAAT GG TAGAA GG T GG
247	258	265	269	1	TG TTCTAGAAT GG TAGAA GG TG GG
247	258	265	270	1	TG TTCTAGAAT GG TAGAA GG TGG GG
247	258	265	274	1	TG TTCTAGAAT GG TAGAA GG TGGGGCT GG
247	258	265	275	1	TG TTCTAGAAT GG TAGAA GG TGGGGCTG GG
247	258	265	280	1	TG TTCTAGAAT GG TAGAA GG TGGGGCTGGGACT GG
247	258	265	281	1	TG TTCTAGAAT GG TAGAA GG TGGGGCTGGGACTG GG
247	258	268	274	1	TG TTCTAGAAT GG TAGAAGGT GG GGCT GG
247	258	268	275	1	TG TTCTAGAAT GG TAGAAGGT GG GGCTG GG
247	258	268	280	1	TG TTCTAGAAT GG TAGAAGGT GG GGCTGGGACT GG
247	258	268	281	1	TG TTCTAGAAT GG TAGAAGGT GG GGCTGGGACTG GG
247	258	269	274	1	TG TTCTAGAAT GG TAGAAGGTG GG GCT GG
247	258	269	275	1	TG TTCTAGAAT GG TAGAAGGTG GG GCTG GG
247	258	269	280	1	TG TTCTAGAAT GG TAGAAGGTG GG GCTGGGACT GG
247	258	269	281	1	TG TTCTAGAAT GG TAGAAGGTG GG GCTGGGACTG GG
247	258	270	274	1	TG TTCTAGAAT GG TAGAAGGTGG GG CT GG
247	258	270	275	1	TG TTCTAGAAT GG TAGAAGGTGG GG CTG GG
247	258	270	280	1	TG TTCTAGAAT GG TAGAAGGTGG GG CTGGGACT GG
247	258	270	281	1	TG TTCTAGAAT GG TAGAAGGTGG GG CTGGGACTG GG
247	258	274	280	1	TG TTCTAGAAT GG TAGAAGGTGGGGCT GG GACT GG
247	258	274	281	1	TG TTCTAGAAT GG TAGAAGGTGGGGCT GG GACTG GG
247	258	275	280	1	TG TTCTAGAAT GG TAGAAGGTGGGGCTG GG ACT GG
247	258	275	281	1	TG TTCTAGAAT GG TAGAAGGTGGGGCTG GG ACTG GG
247	258	280	305	1	TG TTCTAGAAT GG TAGAAGGTGGGGCTGGGACT GG GTGAACTGTCTATCCTCCTTTGA GG
247	258	280	306	1	TG TTCTAGAAT GG TAGAAGGTGGGGCTGGGACT GG GTGAACTGTCTATCCTCCTTTGAG GG
247	258	280	307	1	TG TTCTAGAAT GG TAGAAGGTGGGGCTGGGACT GG GTGAACTGTCTATCCTCCTTTGAGG GG
247	258	281	305	1	TG TTCTAGAAT GG TAGAAGGTGGGGCTGGGACTG GG TGAACTGTCTATCCTCCTTTGA GG
247	258	281	306	1	TG TTCTAGAAT GG TAGAAGGTGGGGCTGGGACTG GG TGAACTGTCTATCCTCCTTTGAG GG
247	258	281	307	1	TG TTCTAGAAT GG TAGAAGGTGGGGCTGGGACTG GG TGAACTGTCTATCCTCCTTTGAGG GG
247	265	268	274	1	TG TTCTAGAATGGTAGAA GG T GG GGCT GG
247	265	268	275	1	TG TTCTAGAATGGTAGAA GG T GG GGCTG GG
247	265	268	280	1	TG TTCTAGAATGGTAGAA GG T GG GGCTGGGACT GG
247	265	268	281	1	TG TTCTAGAATGGTAGAA GG T GG GGCTGGGACTG GG
247	265	269	274	1	TG TTCTAGAATGGTAGAA GG TG GG GCT GG
247	265	269	275	1	TG TTCTAGAATGGTAGAA GG TG GG GCTG GG
247	265	269	280	1	TG TTCTAGAATGGTAGAA GG TG GG GCTGGGACT GG
247	265	269	281	1	TG TTCTAGAATGGTAGAA GG TG GG GCTGGGACTG GG
247	265	270	274	1	TG TTCTAGAATGGTAGAA GG TGG GG CT GG
247	265	270	275	1	TG TTCTAGAATGGTAGAA GG TGG GG CTG GG
247	265	270	280	1	TG TTCTAGAATGGTAGAA GG TGG GG CTGGGACT GG
247	265	270	281	1	TG TTCTAGAATGGTAGAA GG TGG GG CTGGGACTG GG
247	265	274	280	1	TG TTCTAGAATGGTAGAA GG TGGGGCT GG GACT GG
247	265	274	281	1	TG TTCTAGAATGGTAGAA GG TGGGGCT GG GACTG GG
247	265	275	280	1	TG TTCTAGAATGGTAGAA GG TGGGGCTG GG ACT GG
247	265	275	281	1	TG TTCTAGAATGGTAGAA GG TGGGGCTG GG ACTG GG
247	265	280	305	1	TG TTCTAGAATGGTAGAA GG TGGGGCTGGGACT GG GTGAACTGTCTATCCTCCTTTGA GG
247	265	280	306	1	TG TTCTAGAATGGTAGAA GG TGGGGCTGGGACT GG GTGAACTGTCTATCCTCCTTTGAG GG
247	265	280	307	1	TG TTCTAGAATGGTAGAA GG TGGGGCTGGGACT GG GTGAACTGTCTATCCTCCTTTGAGG GG
247	265	281	305	1	TG TTCTAGAATGGTAGAA GG TGGGGCTGGGACTG GG TGAACTGTCTATCCTCCTTTGA GG
247	265	281	306	1	TG TTCTAGAATGGTAGAA GG TGGGGCTGGGACTG GG TGAACTGTCTATCCTCCTTTGAG GG
247	265	281	307	1	TG TTCTAGAATGGTAGAA GG TGGGGCTGGGACTG GG TGAACTGTCTATCCTCCTTTGAGG GG
247	268	274	280	1	TG TTCTAGAATGGTAGAAGGT GG GGCT GG GACT GG
247	268	274	281	1	TG TTCTAGAATGGTAGAAGGT GG GGCT GG GACTG GG
247	268	275	280	1	TG TTCTAGAATGGTAGAAGGT GG GGCTG GG ACT GG
247	268	275	281	1	TG TTCTAGAATGGTAGAAGGT GG GGCTG GG ACTG GG
247	268	280	305	1	TG TTCTAGAATGGTAGAAGGT GG GGCTGGGACT GG GTGAACTGTCTATCCTCCTTTGA GG
247	268	280	306	1	TG TTCTAGAATGGTAGAAGGT GG GGCTGGGACT GG GTGAACTGTCTATCCTCCTTTGAG GG
247	268	280	307	1	TG TTCTAGAATGGTAGAAGGT GG GGCTGGGACT GG GTGAACTGTCTATCCTCCTTTGAGG GG
247	268	281	305	1	TG TTCTAGAATGGTAGAAGGT GG GGCTGGGACTG GG TGAACTGTCTATCCTCCTTTGA GG
247	268	281	306	1	TG TTCTAGAATGGTAGAAGGT GG GGCTGGGACTG GG TGAACTGTCTATCCTCCTTTGAG GG
247	268	281	307	1	TG TTCTAGAATGGTAGAAGGT GG GGCTGGGACTG GG TGAACTGTCTATCCTCCTTTGAGG GG
247	269	274	280	1	TG TTCTAGAATGGTAGAAGGTG GG GCT GG GACT GG
247	269	274	281	1	TG TTCTAGAATGGTAGAAGGTG GG GCT GG GACTG GG
247	269	275	280	1	TG TTCTAGAATGGTAGAAGGTG GG GCTG GG ACT GG
247	269	275	281	1	TG TTCTAGAATGGTAGAAGGTG GG GCTG GG ACTG GG
247	269	280	305	1	TG TTCTAGAATGGTAGAAGGTG GG GCTGGGACT GG GTGAACTGTCTATCCTCCTTTGA GG
247	269	280	306	1	TG TTCTAGAATGGTAGAAGGTG GG GCTGGGACT GG GTGAACTGTCTATCCTCCTTTGAG GG
247	269	280	307	1	TG TTCTAGAATGGTAGAAGGTG GG GCTGGGACT GG GTGAACTGTCTATCCTCCTTTGAGG GG
247	269	281	305	1	TG TTCTAGAATGGTAGAAGGTG GG GCTGGGACTG GG TGAACTGTCTATCCTCCTTTGA GG
247	269	281	306	1	TG TTCTAGAATGGTAGAAGGTG GG GCTGGGACTG GG TGAACTGTCTATCCTCCTTTGAG GG
247	269	281	307	1	TG TTCTAGAATGGTAGAAGGTG GG GCTGGGACTG GG TGAACTGTCTATCCTCCTTTGAGG GG
247	270	274	280	1	TG TTCTAGAATGGTAGAAGGTGG GG CT GG GACT GG
247	270	274	281	1	TG TTCTAGAATGGTAGAAGGTGG GG CT GG GACTG GG
247	270	275	280	1	TG TTCTAGAATGGTAGAAGGTGG GG CTG GG ACT GG
247	270	275	281	1	TG TTCTAGAATGGTAGAAGGTGG GG CTG GG ACTG GG
247	270	280	305	1	TG TTCTAGAATGGTAGAAGGTGG GG CTGGGACT GG GTGAACTGTCTATCCTCCTTTGA GG
247	270	280	306	1	TG TTCTAGAATGGTAGAAGGTGG GG CTGGGACT GG GTGAACTGTCTATCCTCCTTTGAG GG
247	270	280	307	1	TG TTCTAGAATGGTAGAAGGTGG GG CTGGGACT GG GTGAACTGTCTATCCTCCTTTGAGG GG
247	270	281	305	1	TG TTCTAGAATGGTAGAAGGTGG GG CTGGGACTG GG TGAACTGTCTATCCTCCTTTGA GG
247	270	281	306	1	TG TTCTAGAATGGTAGAAGGTGG GG CTGGGACTG GG TGAACTGTCTATCCTCCTTTGAG GG
247	270	281	307	1	TG TTCTAGAATGGTAGAAGGTGG GG CTGGGACTG GG TGAACTGTCTATCCTCCTTTGAGG GG
247	274	280	305	1	TG TTCTAGAATGGTAGAAGGTGGGGCT GG GACT GG GTGAACTGTCTATCCTCCTTTGA GG
247	274	280	306	1	TG TTCTAGAATGGTAGAAGGTGGGGCT GG GACT GG GTGAACTGTCTATCCTCCTTTGAG GG
247	274	280	307	1	TG TTCTAGAATGGTAGAAGGTGGGGCT GG GACT GG GTGAACTGTCTATCCTCCTTTGAGG GG
247	274	281	305	1	TG TTCTAGAATGGTAGAAGGTGGGGCT GG GACTG GG TGAACTGTCTATCCTCCTTTGA GG
247	274	281	306	1	TG TTCTAGAATGGTAGAAGGTGGGGCT GG GACTG GG TGAACTGTCTATCCTCCTTTGAG GG
247	274	281	307	1	TG TTCTAGAATGGTAGAAGGTGGGGCT GG GACTG GG TGAACTGTCTATCCTCCTTTGAGG GG
248	258	265	268	1	GT TCTAGAAT GG TAGAA GG T GG
248	258	265	269	1	GT TCTAGAAT GG TAGAA GG TG GG
248	258	265	270	1	GT TCTAGAAT GG TAGAA GG TGG GG
248	258	265	274	1	GT TCTAGAAT GG TAGAA GG TGGGGCT GG
248	258	265	275	1	GT TCTAGAAT GG TAGAA GG TGGGGCTG GG
248	258	265	280	1	GT TCTAGAAT GG TAGAA GG TGGGGCTGGGACT GG
248	258	265	281	1	GT TCTAGAAT GG TAGAA GG TGGGGCTGGGACTG GG
248	258	268	274	1	GT TCTAGAAT GG TAGAAGGT GG GGCT GG
248	258	268	275	1	GT TCTAGAAT GG TAGAAGGT GG GGCTG GG
248	258	268	280	1	GT TCTAGAAT GG TAGAAGGT GG GGCTGGGACT GG
248	258	268	281	1	GT TCTAGAAT GG TAGAAGGT GG GGCTGGGACTG GG
248	258	269	274	1	GT TCTAGAAT GG TAGAAGGTG GG GCT GG
248	258	269	275	1	GT TCTAGAAT GG TAGAAGGTG GG GCTG GG
248	258	269	280	1	GT TCTAGAAT GG TAGAAGGTG GG GCTGGGACT GG
248	258	269	281	1	GT TCTAGAAT GG TAGAAGGTG GG GCTGGGACTG GG
248	258	270	274	1	GT TCTAGAAT GG TAGAAGGTGG GG CT GG
248	258	270	275	1	GT TCTAGAAT GG TAGAAGGTGG GG CTG GG
248	258	270	280	1	GT TCTAGAAT GG TAGAAGGTGG GG CTGGGACT GG
248	258	270	281	1	GT TCTAGAAT GG TAGAAGGTGG GG CTGGGACTG GG
248	258	274	280	1	GT TCTAGAAT GG TAGAAGGTGGGGCT GG GACT GG
248	258	274	281	1	GT TCTAGAAT GG TAGAAGGTGGGGCT GG GACTG GG
248	258	275	280	1	GT TCTAGAAT GG TAGAAGGTGGGGCTG GG ACT GG
248	258	275	281	1	GT TCTAGAAT GG TAGAAGGTGGGGCTG GG ACTG GG
248	258	280	305	1	GT TCTAGAAT GG TAGAAGGTGGGGCTGGGACT GG GTGAACTGTCTATCCTCCTTTGA GG
248	258	280	306	1	GT TCTAGAAT GG TAGAAGGTGGGGCTGGGACT GG GTGAACTGTCTATCCTCCTTTGAG GG
248	258	280	307	1	GT TCTAGAAT GG TAGAAGGTGGGGCTGGGACT GG GTGAACTGTCTATCCTCCTTTGAGG GG
248	258	281	305	1	GT TCTAGAAT GG TAGAAGGTGGGGCTGGGACTG GG TGAACTGTCTATCCTCCTTTGA GG
248	258	281	306	1	GT TCTAGAAT GG TAGAAGGTGGGGCTGGGACTG GG TGAACTGTCTATCCTCCTTTGAG GG
248	258	281	307	1	GT TCTAGAAT GG TAGAAGGTGGGGCTGGGACTG GG TGAACTGTCTATCCTCCTTTGAGG GG
248	265	268	274	1	GT TCTAGAATGGTAGAA GG T GG GGCT GG
248	265	268	275	1	GT TCTAGAATGGTAGAA GG T GG GGCTG GG
248	265	268	280	1	GT TCTAGAATGGTAGAA GG T GG GGCTGGGACT GG
248	265	268	281	1	GT TCTAGAATGGTAGAA GG T GG GGCTGGGACTG GG
248	265	269	274	1	GT TCTAGAATGGTAGAA GG TG GG GCT GG
248	265	269	275	1	GT TCTAGAATGGTAGAA GG TG GG GCTG GG
248	265	269	280	1	GT TCTAGAATGGTAGAA GG TG GG GCTGGGACT GG
248	265	269	281	1	GT TCTAGAATGGTAGAA GG TG GG GCTGGGACTG GG
248	265	270	274	1	GT TCTAGAATGGTAGAA GG TGG GG CT GG
248	265	270	275	1	GT TCTAGAATGGTAGAA GG TGG GG CTG GG
248	265	270	280	1	GT TCTAGAATGGTAGAA GG TGG GG CTGGGACT GG
248	265	270	281	1	GT TCTAGAATGGTAGAA GG TGG GG CTGGGACTG GG
248	265	274	280	1	GT TCTAGAATGGTAGAA GG TGGGGCT GG GACT GG
248	265	274	281	1	GT TCTAGAATGGTAGAA GG TGGGGCT GG GACTG GG
248	265	275	280	1	GT TCTAGAATGGTAGAA GG TGGGGCTG GG ACT GG
248	265	275	281	1	GT TCTAGAATGGTAGAA GG TGGGGCTG GG ACTG GG
248	265	280	305	1	GT TCTAGAATGGTAGAA GG TGGGGCTGGGACT GG GTGAACTGTCTATCCTCCTTTGA GG
248	265	280	306	1	GT TCTAGAATGGTAGAA GG TGGGGCTGGGACT GG GTGAACTGTCTATCCTCCTTTGAG GG
248	265	280	307	1	GT TCTAGAATGGTAGAA GG TGGGGCTGGGACT GG GTGAACTGTCTATCCTCCTTTGAGG GG
248	265	281	305	1	GT TCTAGAATGGTAGAA GG TGGGGCTGGGACTG GG TGAACTGTCTATCCTCCTTTGA GG
248	265	281	306	1	GT TCTAGAATGGTAGAA GG TGGGGCTGGGACTG GG TGAACTGTCTATCCTCCTTTGAG GG
248	265	281	307	1	GT TCTAGAATGGTAGAA GG TGGGGCTGGGACTG GG TGAACTGTCTATCCTCCTTTGAGG GG
248	268	274	280	1	GT TCTAGAATGGTAGAAGGT GG GGCT GG GACT GG
248	268	274	281	1	GT TCTAGAATGGTAGAAGGT GG GGCT GG GACTG GG
248	268	275	280	1	GT TCTAGAATGGTAGAAGGT GG GGCTG GG ACT GG
248	268	275	281	1	GT TCTAGAATGGTAGAAGGT GG GGCTG GG ACTG GG
248	268	280	305	1	GT TCTAGAATGGTAGAAGGT GG GGCTGGGACT GG GTGAACTGTCTATCCTCCTTTGA GG
248	268	280	306	1	GT TCTAGAATGGTAGAAGGT GG GGCTGGGACT GG GTGAACTGTCTATCCTCCTTTGAG GG
248	268	280	307	1	GT TCTAGAATGGTAGAAGGT GG GGCTGGGACT GG GTGAACTGTCTATCCTCCTTTGAGG GG
248	268	281	305	1	GT TCTAGAATGGTAGAAGGT GG GGCTGGGACTG GG TGAACTGTCTATCCTCCTTTGA GG
248	268	281	306	1	GT TCTAGAATGGTAGAAGGT GG GGCTGGGACTG GG TGAACTGTCTATCCTCCTTTGAG GG
248	268	281	307	1	GT TCTAGAATGGTAGAAGGT GG GGCTGGGACTG GG TGAACTGTCTATCCTCCTTTGAGG GG
248	269	274	280	1	GT TCTAGAATGGTAGAAGGTG GG GCT GG GACT GG
248	269	274	281	1	GT TCTAGAATGGTAGAAGGTG GG GCT GG GACTG GG
248	269	275	280	1	GT TCTAGAATGGTAGAAGGTG GG GCTG GG ACT GG
248	269	275	281	1	GT TCTAGAATGGTAGAAGGTG GG GCTG GG ACTG GG
248	269	280	305	1	GT TCTAGAATGGTAGAAGGTG GG GCTGGGACT GG GTGAACTGTCTATCCTCCTTTGA GG
248	269	280	306	1	GT TCTAGAATGGTAGAAGGTG GG GCTGGGACT GG GTGAACTGTCTATCCTCCTTTGAG GG
248	269	280	307	1	GT TCTAGAATGGTAGAAGGTG GG GCTGGGACT GG GTGAACTGTCTATCCTCCTTTGAGG GG
248	269	281	305	1	GT TCTAGAATGGTAGAAGGTG GG GCTGGGACTG GG TGAACTGTCTATCCTCCTTTGA GG
248	269	281	306	1	GT TCTAGAATGGTAGAAGGTG GG GCTGGGACTG GG TGAACTGTCTATCCTCCTTTGAG GG
248	269	281	307	1	GT TCTAGAATGGTAGAAGGTG GG GCTGGGACTG GG TGAACTGTCTATCCTCCTTTGAGG GG
248	270	274	280	1	GT TCTAGAATGGTAGAAGGTGG GG CT GG GACT GG
248	270	274	281	1	GT TCTAGAATGGTAGAAGGTGG GG CT GG GACTG GG
248	270	275	280	1	GT TCTAGAATGGTAGAAGGTGG GG CTG GG ACT GG
248	270	275	281	1	GT TCTAGAATGGTAGAAGGTGG GG CTG GG ACTG GG
248	270	280	305	1	GT TCTAGAATGGTAGAAGGTGG GG CTGGGACT GG GTGAACTGTCTATCCTCCTTTGA GG
248	270	280	306	1	GT TCTAGAATGGTAGAAGGTGG GG CTGGGACT GG GTGAACTGTCTATCCTCCTTTGAG GG
248	270	280	307	1	GT TCTAGAATGGTAGAAGGTGG GG CTGGGACT GG GTGAACTGTCTATCCTCCTTTGAGG GG
248	270	281	305	1	GT TCTAGAATGGTAGAAGGTGG GG CTGGGACTG GG TGAACTGTCTATCCTCCTTTGA GG
248	270	281	306	1	GT TCTAGAATGGTAGAAGGTGG GG CTGGGACTG GG TGAACTGTCTATCCTCCTTTGAG GG
248	270	281	307	1	GT TCTAGAATGGTAGAAGGTGG GG CTGGGACTG GG TGAACTGTCTATCCTCCTTTGAGG GG
248	274	280	305	1	GT TCTAGAATGGTAGAAGGTGGGGCT GG GACT GG GTGAACTGTCTATCCTCCTTTGA GG
248	274	280	306	1	GT TCTAGAATGGTAGAAGGTGGGGCT GG GACT GG GTGAACTGTCTATCCTCCTTTGAG GG
248	274	280	307	1	GT TCTAGAATGGTAGAAGGTGGGGCT GG GACT GG GTGAACTGTCTATCCTCCTTTGAGG GG
248	274	281	305	1	GT TCTAGAATGGTAGAAGGTGGGGCT GG GACTG GG TGAACTGTCTATCCTCCTTTGA GG
248	274	281	306	1	GT TCTAGAATGGTAGAAGGTGGGGCT GG GACTG GG TGAACTGTCTATCCTCCTTTGAG GG
248	274	281	307	1	GT TCTAGAATGGTAGAAGGTGGGGCT GG GACTG GG TGAACTGTCTATCCTCCTTTGAGG GG
248	275	280	305	1	GT TCTAGAATGGTAGAAGGTGGGGCTG GG ACT GG GTGAACTGTCTATCCTCCTTTGA GG
248	275	280	306	1	GT TCTAGAATGGTAGAAGGTGGGGCTG GG ACT GG GTGAACTGTCTATCCTCCTTTGAG GG
248	275	280	307	1	GT TCTAGAATGGTAGAAGGTGGGGCTG GG ACT GG GTGAACTGTCTATCCTCCTTTGAGG GG
248	275	281	305	1	GT TCTAGAATGGTAGAAGGTGGGGCTG GG ACTG GG TGAACTGTCTATCCTCCTTTGA GG
248	275	281	306	1	GT TCTAGAATGGTAGAAGGTGGGGCTG GG ACTG GG TGAACTGTCTATCCTCCTTTGAG GG
248	275	281	307	1	GT TCTAGAATGGTAGAAGGTGGGGCTG GG ACTG GG TGAACTGTCTATCCTCCTTTGAGG GG
253	258	265	268	1	AG AAT GG TAGAA GG T GG
253	258	265	269	1	AG AAT GG TAGAA GG TG GG
253	258	265	270	1	AG AAT GG TAGAA GG TGG GG
253	258	265	274	1	AG AAT GG TAGAA GG TGGGGCT GG
253	258	265	275	1	AG AAT GG TAGAA GG TGGGGCTG GG
253	258	265	280	1	AG AAT GG TAGAA GG TGGGGCTGGGACT GG
253	258	265	281	1	AG AAT GG TAGAA GG TGGGGCTGGGACTG GG
253	258	268	274	1	AG AAT GG TAGAAGGT GG GGCT GG
253	258	268	275	1	AG AAT GG TAGAAGGT GG GGCTG GG
253	258	268	280	1	AG AAT GG TAGAAGGT GG GGCTGGGACT GG
253	258	268	281	1	AG AAT GG TAGAAGGT GG GGCTGGGACTG GG
253	258	269	274	1	AG AAT GG TAGAAGGTG GG GCT GG
253	258	269	275	1	AG AAT GG TAGAAGGTG GG GCTG GG
253	258	269	280	1	AG AAT GG TAGAAGGTG GG GCTGGGACT GG
253	258	269	281	1	AG AAT GG TAGAAGGTG GG GCTGGGACTG GG
253	258	270	274	1	AG AAT GG TAGAAGGTGG GG CT GG
253	258	270	275	1	AG AAT GG TAGAAGGTGG GG CTG GG
253	258	270	280	1	AG AAT GG TAGAAGGTGG GG CTGGGACT GG
253	258	270	281	1	AG AAT GG TAGAAGGTGG GG CTGGGACTG GG
253	258	274	280	1	AG AAT GG TAGAAGGTGGGGCT GG GACT GG
253	258	274	281	1	AG AAT GG TAGAAGGTGGGGCT GG GACTG GG
253	258	275	280	1	AG AAT GG TAGAAGGTGGGGCTG GG ACT GG
253	258	275	281	1	AG AAT GG TAGAAGGTGGGGCTG GG ACTG GG
253	258	280	305	1	AG AAT GG TAGAAGGTGGGGCTGGGACT GG GTGAACTGTCTATCCTCCTTTGA GG
253	258	280	306	1	AG AAT GG TAGAAGGTGGGGCTGGGACT GG GTGAACTGTCTATCCTCCTTTGAG GG
253	258	280	307	1	AG AAT GG TAGAAGGTGGGGCTGGGACT GG GTGAACTGTCTATCCTCCTTTGAGG GG
253	258	281	305	1	AG AAT GG TAGAAGGTGGGGCTGGGACTG GG TGAACTGTCTATCCTCCTTTGA GG
253	258	281	306	1	AG AAT GG TAGAAGGTGGGGCTGGGACTG GG TGAACTGTCTATCCTCCTTTGAG GG
253	258	281	307	1	AG AAT GG TAGAAGGTGGGGCTGGGACTG GG TGAACTGTCTATCCTCCTTTGAGG GG
253	265	268	274	1	AG AATGGTAGAA GG T GG GGCT GG
253	265	268	275	1	AG AATGGTAGAA GG T GG GGCTG GG
253	265	268	280	1	AG AATGGTAGAA GG T GG GGCTGGGACT GG
253	265	268	281	1	AG AATGGTAGAA GG T GG GGCTGGGACTG GG
253	265	269	274	1	AG AATGGTAGAA GG TG GG GCT GG
253	265	269	275	1	AG AATGGTAGAA GG TG GG GCTG GG
253	265	269	280	1	AG AATGGTAGAA GG TG GG GCTGGGACT GG
253	265	269	281	1	AG AATGGTAGAA GG TG GG GCTGGGACTG GG
253	265	270	274	1	AG AATGGTAGAA GG TGG GG CT GG
253	265	270	275	1	AG AATGGTAGAA GG TGG GG CTG GG
253	265	270	280	1	AG AATGGTAGAA GG TGG GG CTGGGACT GG
253	265	270	281	1	AG AATGGTAGAA GG TGG GG CTGGGACTG GG
253	265	274	280	1	AG AATGGTAGAA GG TGGGGCT GG GACT GG
253	265	274	281	1	AG AATGGTAGAA GG TGGGGCT GG GACTG GG
253	265	275	280	1	AG AATGGTAGAA GG TGGGGCTG GG ACT GG
253	265	275	281	1	AG AATGGTAGAA GG TGGGGCTG GG ACTG GG
253	265	280	305	1	AG AATGGTAGAA GG TGGGGCTGGGACT GG GTGAACTGTCTATCCTCCTTTGA GG
253	265	280	306	1	AG AATGGTAGAA GG TGGGGCTGGGACT GG GTGAACTGTCTATCCTCCTTTGAG GG
253	265	280	307	1	AG AATGGTAGAA GG TGGGGCTGGGACT GG GTGAACTGTCTATCCTCCTTTGAGG GG
253	265	281	305	1	AG AATGGTAGAA GG TGGGGCTGGGACTG GG TGAACTGTCTATCCTCCTTTGA GG
253	265	281	306	1	AG AATGGTAGAA GG TGGGGCTGGGACTG GG TGAACTGTCTATCCTCCTTTGAG GG
253	265	281	307	1	AG AATGGTAGAA GG TGGGGCTGGGACTG GG TGAACTGTCTATCCTCCTTTGAGG GG
253	268	274	280	1	AG AATGGTAGAAGGT GG GGCT GG GACT GG
253	268	274	281	1	AG AATGGTAGAAGGT GG GGCT GG GACTG GG
253	268	275	280	1	AG AATGGTAGAAGGT GG GGCTG GG ACT GG
253	268	275	281	1	AG AATGGTAGAAGGT GG GGCTG GG ACTG GG
253	268	280	305	1	AG AATGGTAGAAGGT GG GGCTGGGACT GG GTGAACTGTCTATCCTCCTTTGA GG
253	268	280	306	1	AG AATGGTAGAAGGT GG GGCTGGGACT GG GTGAACTGTCTATCCTCCTTTGAG GG
253	268	280	307	1	AG AATGGTAGAAGGT GG GGCTGGGACT GG GTGAACTGTCTATCCTCCTTTGAGG GG
253	268	281	305	1	AG AATGGTAGAAGGT GG GGCTGGGACTG GG TGAACTGTCTATCCTCCTTTGA GG
253	268	281	306	1	AG AATGGTAGAAGGT GG GGCTGGGACTG GG TGAACTGTCTATCCTCCTTTGAG GG
253	268	281	307	1	AG AATGGTAGAAGGT GG GGCTGGGACTG GG TGAACTGTCTATCCTCCTTTGAGG GG
253	269	274	280	1	AG AATGGTAGAAGGTG GG GCT GG GACT GG
253	269	274	281	1	AG AATGGTAGAAGGTG GG GCT GG GACTG GG
253	269	275	280	1	AG AATGGTAGAAGGTG GG GCTG GG ACT GG
253	269	275	281	1	AG AATGGTAGAAGGTG GG GCTG GG ACTG GG
253	269	280	305	1	AG AATGGTAGAAGGTG GG GCTGGGACT GG GTGAACTGTCTATCCTCCTTTGA GG
253	269	280	306	1	AG AATGGTAGAAGGTG GG GCTGGGACT GG GTGAACTGTCTATCCTCCTTTGAG GG
253	269	280	307	1	AG AATGGTAGAAGGTG GG GCTGGGACT GG GTGAACTGTCTATCCTCCTTTGAGG GG
253	269	281	305	1	AG AATGGTAGAAGGTG GG GCTGGGACTG GG TGAACTGTCTATCCTCCTTTGA GG
253	269	281	306	1	AG AATGGTAGAAGGTG GG GCTGGGACTG GG TGAACTGTCTATCCTCCTTTGAG GG
253	269	281	307	1	AG AATGGTAGAAGGTG GG GCTGGGACTG GG TGAACTGTCTATCCTCCTTTGAGG GG
253	270	274	280	1	AG AATGGTAGAAGGTGG GG CT GG GACT GG
253	270	274	281	1	AG AATGGTAGAAGGTGG GG CT GG GACTG GG
253	270	275	280	1	AG AATGGTAGAAGGTGG GG CTG GG ACT GG
253	270	275	281	1	AG AATGGTAGAAGGTGG GG CTG GG ACTG GG
253	270	280	305	1	AG AATGGTAGAAGGTGG GG CTGGGACT GG GTGAACTGTCTATCCTCCTTTGA GG
253	270	280	306	1	AG AATGGTAGAAGGTGG GG CTGGGACT GG GTGAACTGTCTATCCTCCTTTGAG GG
253	270	280	307	1	AG AATGGTAGAAGGTGG GG CTGGGACT GG GTGAACTGTCTATCCTCCTTTGAGG GG
253	270	281	305	1	AG AATGGTAGAAGGTGG GG CTGGGACTG GG TGAACTGTCTATCCTCCTTTGA GG
253	270	281	306	1	AG AATGGTAGAAGGTGG GG CTGGGACTG GG TGAACTGTCTATCCTCCTTTGAG GG
253	270	281	307	1	AG AATGGTAGAAGGTGG GG CTGGGACTG GG TGAACTGTCTATCCTCCTTTGAGG GG
253	274	280	305	1	AG AATGGTAGAAGGTGGGGCT GG GACT GG GTGAACTGTCTATCCTCCTTTGA GG
253	274	280	306	1	AG AATGGTAGAAGGTGGGGCT GG GACT GG GTGAACTGTCTATCCTCCTTTGAG GG
253	274	280	307	1	AG AATGGTAGAAGGTGGGGCT GG GACT GG GTGAACTGTCTATCCTCCTTTGAGG GG
253	274	281	305	1	AG AATGGTAGAAGGTGGGGCT GG GACTG GG TGAACTGTCTATCCTCCTTTGA GG
253	274	281	306	1	AG AATGGTAGAAGGTGGGGCT GG GACTG GG TGAACTGTCTATCCTCCTTTGAG GG
253	274	281	307	1	AG AATGGTAGAAGGTGGGGCT GG GACTG GG TGAACTGTCTATCCTCCTTTGAGG GG
253	275	280	305	1	AG AATGGTAGAAGGTGGGGCTG GG ACT GG GTGAACTGTCTATCCTCCTTTGA GG
253	275	280	306	1	AG AATGGTAGAAGGTGGGGCTG GG ACT GG GTGAACTGTCTATCCTCCTTTGAG GG
253	275	280	307	1	AG AATGGTAGAAGGTGGGGCTG GG ACT GG GTGAACTGTCTATCCTCCTTTGAGG GG
253	275	281	305	1	AG AATGGTAGAAGGTGGGGCTG GG ACTG GG TGAACTGTCTATCCTCCTTTGA GG
253	275	281	306	1	AG AATGGTAGAAGGTGGGGCTG GG ACTG GG TGAACTGTCTATCCTCCTTTGAG GG
253	275	281	307	1	AG AATGGTAGAAGGTGGGGCTG GG ACTG GG TGAACTGTCTATCCTCCTTTGAGG GG
253	280	305	324	1	AG AATGGTAGAAGGTGGGGCTGGGACT GG GTGAACTGTCTATCCTCCTTTGA GG GGACCAATTGCTCATGC GG
253	280	305	325	1	AG AATGGTAGAAGGTGGGGCTGGGACT GG GTGAACTGTCTATCCTCCTTTGA GG GGACCAATTGCTCATGCG GG
253	280	305	326	1	AG AATGGTAGAAGGTGGGGCTGGGACT GG GTGAACTGTCTATCCTCCTTTGA GG GGACCAATTGCTCATGCGG GG
253	280	305	327	1	AG AATGGTAGAAGGTGGGGCTGGGACT GG GTGAACTGTCTATCCTCCTTTGA GG GGACCAATTGCTCATGCGGG GG
253	280	306	324	1	AG AATGGTAGAAGGTGGGGCTGGGACT GG GTGAACTGTCTATCCTCCTTTGAG GG GACCAATTGCTCATGC GG
253	280	306	325	1	AG AATGGTAGAAGGTGGGGCTGGGACT GG GTGAACTGTCTATCCTCCTTTGAG GG GACCAATTGCTCATGCG GG
253	280	306	326	1	AG AATGGTAGAAGGTGGGGCTGGGACT GG GTGAACTGTCTATCCTCCTTTGAG GG GACCAATTGCTCATGCGG GG
253	280	306	327	1	AG AATGGTAGAAGGTGGGGCTGGGACT GG GTGAACTGTCTATCCTCCTTTGAG GG GACCAATTGCTCATGCGGG GG
253	280	306	333	1	AG AATGGTAGAAGGTGGGGCTGGGACT GG GTGAACTGTCTATCCTCCTTTGAG GG GACCAATTGCTCATGCGGGGGCCTC GG
253	280	307	324	1	AG AATGGTAGAAGGTGGGGCTGGGACT GG GTGAACTGTCTATCCTCCTTTGAGG GG ACCAATTGCTCATGC GG
253	280	307	325	1	AG AATGGTAGAAGGTGGGGCTGGGACT GG GTGAACTGTCTATCCTCCTTTGAGG GG ACCAATTGCTCATGCG GG
253	280	307	326	1	AG AATGGTAGAAGGTGGGGCTGGGACT GG GTGAACTGTCTATCCTCCTTTGAGG GG ACCAATTGCTCATGCGG GG
253	280	307	327	1	AG AATGGTAGAAGGTGGGGCTGGGACT GG GTGAACTGTCTATCCTCCTTTGAGG GG ACCAATTGCTCATGCGGG GG
253	280	307	333	1	AG AATGGTAGAAGGTGGGGCTGGGACT GG GTGAACTGTCTATCCTCCTTTGAGG GG ACCAATTGCTCATGCGGGGGCCTC GG
254	258	265	268	1	GA AT GG TAGAA GG T GG
254	258	265	269	1	GA AT GG TAGAA GG TG GG
254	258	265	270	1	GA AT GG TAGAA GG TGG GG
254	258	265	274	1	GA AT GG TAGAA GG TGGGGCT GG
254	258	265	275	1	GA AT GG TAGAA GG TGGGGCTG GG
254	258	265	280	1	GA AT GG TAGAA GG TGGGGCTGGGACT GG
254	258	265	281	1	GA AT GG TAGAA GG TGGGGCTGGGACTG GG
254	258	268	274	1	GA AT GG TAGAAGGT GG GGCT GG
254	258	268	275	1	GA AT GG TAGAAGGT GG GGCTG GG
254	258	268	280	1	GA AT GG TAGAAGGT GG GGCTGGGACT GG
254	258	268	281	1	GA AT GG TAGAAGGT GG GGCTGGGACTG GG
254	258	269	274	1	GA AT GG TAGAAGGTG GG GCT GG
254	258	269	275	1	GA AT GG TAGAAGGTG GG GCTG GG
254	258	269	280	1	GA AT GG TAGAAGGTG GG GCTGGGACT GG
254	258	269	281	1	GA AT GG TAGAAGGTG GG GCTGGGACTG GG
254	258	270	274	1	GA AT GG TAGAAGGTGG GG CT GG
254	258	270	275	1	GA AT GG TAGAAGGTGG GG CTG GG
254	258	270	280	1	GA AT GG TAGAAGGTGG GG CTGGGACT GG
254	258	270	281	1	GA AT GG TAGAAGGTGG GG CTGGGACTG GG
254	258	274	280	1	GA AT GG TAGAAGGTGGGGCT GG GACT GG
254	258	274	281	1	GA AT GG TAGAAGGTGGGGCT GG GACTG GG
254	258	275	280	1	GA AT GG TAGAAGGTGGGGCTG GG ACT GG
254	258	275	281	1	GA AT GG TAGAAGGTGGGGCTG GG ACTG GG
254	258	280	305	1	GA AT GG TAGAAGGTGGGGCTGGGACT GG GTGAACTGTCTATCCTCCTTTGA GG
254	258	280	306	1	GA AT GG TAGAAGGTGGGGCTGGGACT GG GTGAACTGTCTATCCTCCTTTGAG GG
254	258	280	307	1	GA AT GG TAGAAGGTGGGGCTGGGACT GG GTGAACTGTCTATCCTCCTTTGAGG GG
254	258	281	305	1	GA AT GG TAGAAGGTGGGGCTGGGACTG GG TGAACTGTCTATCCTCCTTTGA GG
254	258	281	306	1	GA AT GG TAGAAGGTGGGGCTGGGACTG GG TGAACTGTCTATCCTCCTTTGAG GG
254	258	281	307	1	GA AT GG TAGAAGGTGGGGCTGGGACTG GG TGAACTGTCTATCCTCCTTTGAGG GG
254	265	268	274	1	GA ATGGTAGAA GG T GG GGCT GG
254	265	268	275	1	GA ATGGTAGAA GG T GG GGCTG GG
254	265	268	280	1	GA ATGGTAGAA GG T GG GGCTGGGACT GG
254	265	268	281	1	GA ATGGTAGAA GG T GG GGCTGGGACTG GG
254	265	269	274	1	GA ATGGTAGAA GG TG GG GCT GG
254	265	269	275	1	GA ATGGTAGAA GG TG GG GCTG GG
254	265	269	280	1	GA ATGGTAGAA GG TG GG GCTGGGACT GG
254	265	269	281	1	GA ATGGTAGAA GG TG GG GCTGGGACTG GG
254	265	270	274	1	GA ATGGTAGAA GG TGG GG CT GG
254	265	270	275	1	GA ATGGTAGAA GG TGG GG CTG GG
254	265	270	280	1	GA ATGGTAGAA GG TGG GG CTGGGACT GG
254	265	270	281	1	GA ATGGTAGAA GG TGG GG CTGGGACTG GG
254	265	274	280	1	GA ATGGTAGAA GG TGGGGCT GG GACT GG
254	265	274	281	1	GA ATGGTAGAA GG TGGGGCT GG GACTG GG
254	265	275	280	1	GA ATGGTAGAA GG TGGGGCTG GG ACT GG
254	265	275	281	1	GA ATGGTAGAA GG TGGGGCTG GG ACTG GG
254	265	280	305	1	GA ATGGTAGAA GG TGGGGCTGGGACT GG GTGAACTGTCTATCCTCCTTTGA GG
254	265	280	306	1	GA ATGGTAGAA GG TGGGGCTGGGACT GG GTGAACTGTCTATCCTCCTTTGAG GG
254	265	280	307	1	GA ATGGTAGAA GG TGGGGCTGGGACT GG GTGAACTGTCTATCCTCCTTTGAGG GG
254	265	281	305	1	GA ATGGTAGAA GG TGGGGCTGGGACTG GG TGAACTGTCTATCCTCCTTTGA GG
254	265	281	306	1	GA ATGGTAGAA GG TGGGGCTGGGACTG GG TGAACTGTCTATCCTCCTTTGAG GG
254	265	281	307	1	GA ATGGTAGAA GG TGGGGCTGGGACTG GG TGAACTGTCTATCCTCCTTTGAGG GG
254	268	274	280	1	GA ATGGTAGAAGGT GG GGCT GG GACT GG
254	268	274	281	1	GA ATGGTAGAAGGT GG GGCT GG GACTG GG
254	268	275	280	1	GA ATGGTAGAAGGT GG GGCTG GG ACT GG
254	268	275	281	1	GA ATGGTAGAAGGT GG GGCTG GG ACTG GG
254	268	280	305	1	GA ATGGTAGAAGGT GG GGCTGGGACT GG GTGAACTGTCTATCCTCCTTTGA GG
254	268	280	306	1	GA ATGGTAGAAGGT GG GGCTGGGACT GG GTGAACTGTCTATCCTCCTTTGAG GG
254	268	280	307	1	GA ATGGTAGAAGGT GG GGCTGGGACT GG GTGAACTGTCTATCCTCCTTTGAGG GG
254	268	281	305	1	GA ATGGTAGAAGGT GG GGCTGGGACTG GG TGAACTGTCTATCCTCCTTTGA GG
254	268	281	306	1	GA ATGGTAGAAGGT GG GGCTGGGACTG GG TGAACTGTCTATCCTCCTTTGAG GG
254	268	281	307	1	GA ATGGTAGAAGGT GG GGCTGGGACTG GG TGAACTGTCTATCCTCCTTTGAGG GG
254	269	274	280	1	GA ATGGTAGAAGGTG GG GCT GG GACT GG
254	269	274	281	1	GA ATGGTAGAAGGTG GG GCT GG GACTG GG
254	269	275	280	1	GA ATGGTAGAAGGTG GG GCTG GG ACT GG
254	269	275	281	1	GA ATGGTAGAAGGTG GG GCTG GG ACTG GG
254	269	280	305	1	GA ATGGTAGAAGGTG GG GCTGGGACT GG GTGAACTGTCTATCCTCCTTTGA GG
254	269	280	306	1	GA ATGGTAGAAGGTG GG GCTGGGACT GG GTGAACTGTCTATCCTCCTTTGAG GG
254	269	280	307	1	GA ATGGTAGAAGGTG GG GCTGGGACT GG GTGAACTGTCTATCCTCCTTTGAGG GG
254	269	281	305	1	GA ATGGTAGAAGGTG GG GCTGGGACTG GG TGAACTGTCTATCCTCCTTTGA GG
254	269	281	306	1	GA ATGGTAGAAGGTG GG GCTGGGACTG GG TGAACTGTCTATCCTCCTTTGAG GG
254	269	281	307	1	GA ATGGTAGAAGGTG GG GCTGGGACTG GG TGAACTGTCTATCCTCCTTTGAGG GG
254	270	274	280	1	GA ATGGTAGAAGGTGG GG CT GG GACT GG
254	270	274	281	1	GA ATGGTAGAAGGTGG GG CT GG GACTG GG
254	270	275	280	1	GA ATGGTAGAAGGTGG GG CTG GG ACT GG
254	270	275	281	1	GA ATGGTAGAAGGTGG GG CTG GG ACTG GG
254	270	280	305	1	GA ATGGTAGAAGGTGG GG CTGGGACT GG GTGAACTGTCTATCCTCCTTTGA GG
254	270	280	306	1	GA ATGGTAGAAGGTGG GG CTGGGACT GG GTGAACTGTCTATCCTCCTTTGAG GG
254	270	280	307	1	GA ATGGTAGAAGGTGG GG CTGGGACT GG GTGAACTGTCTATCCTCCTTTGAGG GG
254	270	281	305	1	GA ATGGTAGAAGGTGG GG CTGGGACTG GG TGAACTGTCTATCCTCCTTTGA GG
254	270	281	306	1	GA ATGGTAGAAGGTGG GG CTGGGACTG GG TGAACTGTCTATCCTCCTTTGAG GG
254	270	281	307	1	GA ATGGTAGAAGGTGG GG CTGGGACTG GG TGAACTGTCTATCCTCCTTTGAGG GG
254	274	280	305	1	GA ATGGTAGAAGGTGGGGCT GG GACT GG GTGAACTGTCTATCCTCCTTTGA GG
254	274	280	306	1	GA ATGGTAGAAGGTGGGGCT GG GACT GG GTGAACTGTCTATCCTCCTTTGAG GG
254	274	280	307	1	GA ATGGTAGAAGGTGGGGCT GG GACT GG GTGAACTGTCTATCCTCCTTTGAGG GG
254	274	281	305	1	GA ATGGTAGAAGGTGGGGCT GG GACTG GG TGAACTGTCTATCCTCCTTTGA GG
254	274	281	306	1	GA ATGGTAGAAGGTGGGGCT GG GACTG GG TGAACTGTCTATCCTCCTTTGAG GG
254	274	281	307	1	GA ATGGTAGAAGGTGGGGCT GG GACTG GG TGAACTGTCTATCCTCCTTTGAGG GG
254	275	280	305	1	GA ATGGTAGAAGGTGGGGCTG GG ACT GG GTGAACTGTCTATCCTCCTTTGA GG
254	275	280	306	1	GA ATGGTAGAAGGTGGGGCTG GG ACT GG GTGAACTGTCTATCCTCCTTTGAG GG
254	275	280	307	1	GA ATGGTAGAAGGTGGGGCTG GG ACT GG GTGAACTGTCTATCCTCCTTTGAGG GG
254	275	281	305	1	GA ATGGTAGAAGGTGGGGCTG GG ACTG GG TGAACTGTCTATCCTCCTTTGA GG
254	275	281	306	1	GA ATGGTAGAAGGTGGGGCTG GG ACTG GG TGAACTGTCTATCCTCCTTTGAG GG
254	275	281	307	1	GA ATGGTAGAAGGTGGGGCTG GG ACTG GG TGAACTGTCTATCCTCCTTTGAGG GG
254	280	305	324	1	GA ATGGTAGAAGGTGGGGCTGGGACT GG GTGAACTGTCTATCCTCCTTTGA GG GGACCAATTGCTCATGC GG
254	280	305	325	1	GA ATGGTAGAAGGTGGGGCTGGGACT GG GTGAACTGTCTATCCTCCTTTGA GG GGACCAATTGCTCATGCG GG
254	280	305	326	1	GA ATGGTAGAAGGTGGGGCTGGGACT GG GTGAACTGTCTATCCTCCTTTGA GG GGACCAATTGCTCATGCGG GG
254	280	305	327	1	GA ATGGTAGAAGGTGGGGCTGGGACT GG GTGAACTGTCTATCCTCCTTTGA GG GGACCAATTGCTCATGCGGG GG
254	280	306	324	1	GA ATGGTAGAAGGTGGGGCTGGGACT GG GTGAACTGTCTATCCTCCTTTGAG GG GACCAATTGCTCATGC GG
254	280	306	325	1	GA ATGGTAGAAGGTGGGGCTGGGACT GG GTGAACTGTCTATCCTCCTTTGAG GG GACCAATTGCTCATGCG GG
254	280	306	326	1	GA ATGGTAGAAGGTGGGGCTGGGACT GG GTGAACTGTCTATCCTCCTTTGAG GG GACCAATTGCTCATGCGG GG
254	280	306	327	1	GA ATGGTAGAAGGTGGGGCTGGGACT GG GTGAACTGTCTATCCTCCTTTGAG GG GACCAATTGCTCATGCGGG GG
254	280	306	333	1	GA ATGGTAGAAGGTGGGGCTGGGACT GG GTGAACTGTCTATCCTCCTTTGAG GG GACCAATTGCTCATGCGGGGGCCTC GG
254	280	307	324	1	GA ATGGTAGAAGGTGGGGCTGGGACT GG GTGAACTGTCTATCCTCCTTTGAGG GG ACCAATTGCTCATGC GG
254	280	307	325	1	GA ATGGTAGAAGGTGGGGCTGGGACT GG GTGAACTGTCTATCCTCCTTTGAGG GG ACCAATTGCTCATGCG GG
254	280	307	326	1	GA ATGGTAGAAGGTGGGGCTGGGACT GG GTGAACTGTCTATCCTCCTTTGAGG GG ACCAATTGCTCATGCGG GG
254	280	307	327	1	GA ATGGTAGAAGGTGGGGCTGGGACT GG GTGAACTGTCTATCCTCCTTTGAGG GG ACCAATTGCTCATGCGGG GG
254	280	307	333	1	GA ATGGTAGAAGGTGGGGCTGGGACT GG GTGAACTGTCTATCCTCCTTTGAGG GG ACCAATTGCTCATGCGGGGGCCTC GG
254	281	305	324	1	GA ATGGTAGAAGGTGGGGCTGGGACTG GG TGAACTGTCTATCCTCCTTTGA GG GGACCAATTGCTCATGC GG
254	281	305	325	1	GA ATGGTAGAAGGTGGGGCTGGGACTG GG TGAACTGTCTATCCTCCTTTGA GG GGACCAATTGCTCATGCG GG
254	281	305	326	1	GA ATGGTAGAAGGTGGGGCTGGGACTG GG TGAACTGTCTATCCTCCTTTGA GG GGACCAATTGCTCATGCGG GG
254	281	305	327	1	GA ATGGTAGAAGGTGGGGCTGGGACTG GG TGAACTGTCTATCCTCCTTTGA GG GGACCAATTGCTCATGCGGG GG
254	281	306	324	1	GA ATGGTAGAAGGTGGGGCTGGGACTG GG TGAACTGTCTATCCTCCTTTGAG GG GACCAATTGCTCATGC GG
254	281	306	325	1	GA ATGGTAGAAGGTGGGGCTGGGACTG GG TGAACTGTCTATCCTCCTTTGAG GG GACCAATTGCTCATGCG GG
254	281	306	326	1	GA ATGGTAGAAGGTGGGGCTGGGACTG GG TGAACTGTCTATCCTCCTTTGAG GG GACCAATTGCTCATGCGG GG
254	281	306	327	1	GA ATGGTAGAAGGTGGGGCTGGGACTG GG TGAACTGTCTATCCTCCTTTGAG GG GACCAATTGCTCATGCGGG GG
254	281	306	333	1	GA ATGGTAGAAGGTGGGGCTGGGACTG GG TGAACTGTCTATCCTCCTTTGAG GG GACCAATTGCTCATGCGGGGGCCTC GG
254	281	307	324	1	GA ATGGTAGAAGGTGGGGCTGGGACTG GG TGAACTGTCTATCCTCCTTTGAGG GG ACCAATTGCTCATGC GG
254	281	307	325	1	GA ATGGTAGAAGGTGGGGCTGGGACTG GG TGAACTGTCTATCCTCCTTTGAGG GG ACCAATTGCTCATGCG GG
254	281	307	326	1	GA ATGGTAGAAGGTGGGGCTGGGACTG GG TGAACTGTCTATCCTCCTTTGAGG GG ACCAATTGCTCATGCGG GG
254	281	307	327	1	GA ATGGTAGAAGGTGGGGCTGGGACTG GG TGAACTGTCTATCCTCCTTTGAGG GG ACCAATTGCTCATGCGGG GG
254	281	307	333	1	GA ATGGTAGAAGGTGGGGCTGGGACTG GG TGAACTGTCTATCCTCCTTTGAGG GG ACCAATTGCTCATGCGGGGGCCTC GG
257	265	268	274	1	TG GTAGAA GG T GG GGCT GG
257	265	268	275	1	TG GTAGAA GG T GG GGCTG GG
257	265	268	280	1	TG GTAGAA GG T GG GGCTGGGACT GG
257	265	268	281	1	TG GTAGAA GG T GG GGCTGGGACTG GG
257	265	269	274	1	TG GTAGAA GG TG GG GCT GG
257	265	269	275	1	TG GTAGAA GG TG GG GCTG GG
257	265	269	280	1	TG GTAGAA GG TG GG GCTGGGACT GG
257	265	269	281	1	TG GTAGAA GG TG GG GCTGGGACTG GG
257	265	270	274	1	TG GTAGAA GG TGG GG CT GG
257	265	270	275	1	TG GTAGAA GG TGG GG CTG GG
257	265	270	280	1	TG GTAGAA GG TGG GG CTGGGACT GG
257	265	270	281	1	TG GTAGAA GG TGG GG CTGGGACTG GG
257	265	274	280	1	TG GTAGAA GG TGGGGCT GG GACT GG
257	265	274	281	1	TG GTAGAA GG TGGGGCT GG GACTG GG
257	265	275	280	1	TG GTAGAA GG TGGGGCTG GG ACT GG
257	265	275	281	1	TG GTAGAA GG TGGGGCTG GG ACTG GG
257	265	280	305	1	TG GTAGAA GG TGGGGCTGGGACT GG GTGAACTGTCTATCCTCCTTTGA GG
257	265	280	306	1	TG GTAGAA GG TGGGGCTGGGACT GG GTGAACTGTCTATCCTCCTTTGAG GG
257	265	280	307	1	TG GTAGAA GG TGGGGCTGGGACT GG GTGAACTGTCTATCCTCCTTTGAGG GG
257	265	281	305	1	TG GTAGAA GG TGGGGCTGGGACTG GG TGAACTGTCTATCCTCCTTTGA GG
257	265	281	306	1	TG GTAGAA GG TGGGGCTGGGACTG GG TGAACTGTCTATCCTCCTTTGAG GG
257	265	281	307	1	TG GTAGAA GG TGGGGCTGGGACTG GG TGAACTGTCTATCCTCCTTTGAGG GG
257	268	274	280	1	TG GTAGAAGGT GG GGCT GG GACT GG
257	268	274	281	1	TG GTAGAAGGT GG GGCT GG GACTG GG
257	268	275	280	1	TG GTAGAAGGT GG GGCTG GG ACT GG
257	268	275	281	1	TG GTAGAAGGT GG GGCTG GG ACTG GG
257	268	280	305	1	TG GTAGAAGGT GG GGCTGGGACT GG GTGAACTGTCTATCCTCCTTTGA GG
257	268	280	306	1	TG GTAGAAGGT GG GGCTGGGACT GG GTGAACTGTCTATCCTCCTTTGAG GG
257	268	280	307	1	TG GTAGAAGGT GG GGCTGGGACT GG GTGAACTGTCTATCCTCCTTTGAGG GG
257	268	281	305	1	TG GTAGAAGGT GG GGCTGGGACTG GG TGAACTGTCTATCCTCCTTTGA GG
257	268	281	306	1	TG GTAGAAGGT GG GGCTGGGACTG GG TGAACTGTCTATCCTCCTTTGAG GG
257	268	281	307	1	TG GTAGAAGGT GG GGCTGGGACTG GG TGAACTGTCTATCCTCCTTTGAGG GG
257	269	274	280	1	TG GTAGAAGGTG GG GCT GG GACT GG
257	269	274	281	1	TG GTAGAAGGTG GG GCT GG GACTG GG
257	269	275	280	1	TG GTAGAAGGTG GG GCTG GG ACT GG
257	269	275	281	1	TG GTAGAAGGTG GG GCTG GG ACTG GG
257	269	280	305	1	TG GTAGAAGGTG GG GCTGGGACT GG GTGAACTGTCTATCCTCCTTTGA GG
257	269	280	306	1	TG GTAGAAGGTG GG GCTGGGACT GG GTGAACTGTCTATCCTCCTTTGAG GG
257	269	280	307	1	TG GTAGAAGGTG GG GCTGGGACT GG GTGAACTGTCTATCCTCCTTTGAGG GG
257	269	281	305	1	TG GTAGAAGGTG GG GCTGGGACTG GG TGAACTGTCTATCCTCCTTTGA GG
257	269	281	306	1	TG GTAGAAGGTG GG GCTGGGACTG GG TGAACTGTCTATCCTCCTTTGAG GG
257	269	281	307	1	TG GTAGAAGGTG GG GCTGGGACTG GG TGAACTGTCTATCCTCCTTTGAGG GG
257	270	274	280	1	TG GTAGAAGGTGG GG CT GG GACT GG
257	270	274	281	1	TG GTAGAAGGTGG GG CT GG GACTG GG
257	270	275	280	1	TG GTAGAAGGTGG GG CTG GG ACT GG
257	270	275	281	1	TG GTAGAAGGTGG GG CTG GG ACTG GG
257	270	280	305	1	TG GTAGAAGGTGG GG CTGGGACT GG GTGAACTGTCTATCCTCCTTTGA GG
257	270	280	306	1	TG GTAGAAGGTGG GG CTGGGACT GG GTGAACTGTCTATCCTCCTTTGAG GG
257	270	280	307	1	TG GTAGAAGGTGG GG CTGGGACT GG GTGAACTGTCTATCCTCCTTTGAGG GG
257	270	281	305	1	TG GTAGAAGGTGG GG CTGGGACTG GG TGAACTGTCTATCCTCCTTTGA GG
257	270	281	306	1	TG GTAGAAGGTGG GG CTGGGACTG GG TGAACTGTCTATCCTCCTTTGAG GG
257	270	281	307	1	TG GTAGAAGGTGG GG CTGGGACTG GG TGAACTGTCTATCCTCCTTTGAGG GG
257	274	280	305	1	TG GTAGAAGGTGGGGCT GG GACT GG GTGAACTGTCTATCCTCCTTTGA GG
257	274	280	306	1	TG GTAGAAGGTGGGGCT GG GACT GG GTGAACTGTCTATCCTCCTTTGAG GG
257	274	280	307	1	TG GTAGAAGGTGGGGCT GG GACT GG GTGAACTGTCTATCCTCCTTTGAGG GG
257	274	281	305	1	TG GTAGAAGGTGGGGCT GG GACTG GG TGAACTGTCTATCCTCCTTTGA GG
257	274	281	306	1	TG GTAGAAGGTGGGGCT GG GACTG GG TGAACTGTCTATCCTCCTTTGAG GG
257	274	281	307	1	TG GTAGAAGGTGGGGCT GG GACTG GG TGAACTGTCTATCCTCCTTTGAGG GG
257	275	280	305	1	TG GTAGAAGGTGGGGCTG GG ACT GG GTGAACTGTCTATCCTCCTTTGA GG
257	275	280	306	1	TG GTAGAAGGTGGGGCTG GG ACT GG GTGAACTGTCTATCCTCCTTTGAG GG
257	275	280	307	1	TG GTAGAAGGTGGGGCTG GG ACT GG GTGAACTGTCTATCCTCCTTTGAGG GG
257	275	281	305	1	TG GTAGAAGGTGGGGCTG GG ACTG GG TGAACTGTCTATCCTCCTTTGA GG
257	275	281	306	1	TG GTAGAAGGTGGGGCTG GG ACTG GG TGAACTGTCTATCCTCCTTTGAG GG
257	275	281	307	1	TG GTAGAAGGTGGGGCTG GG ACTG GG TGAACTGTCTATCCTCCTTTGAGG GG
257	280	305	324	1	TG GTAGAAGGTGGGGCTGGGACT GG GTGAACTGTCTATCCTCCTTTGA GG GGACCAATTGCTCATGC GG
257	280	305	325	1	TG GTAGAAGGTGGGGCTGGGACT GG GTGAACTGTCTATCCTCCTTTGA GG GGACCAATTGCTCATGCG GG
257	280	305	326	1	TG GTAGAAGGTGGGGCTGGGACT GG GTGAACTGTCTATCCTCCTTTGA GG GGACCAATTGCTCATGCGG GG
257	280	305	327	1	TG GTAGAAGGTGGGGCTGGGACT GG GTGAACTGTCTATCCTCCTTTGA GG GGACCAATTGCTCATGCGGG GG
257	280	306	324	1	TG GTAGAAGGTGGGGCTGGGACT GG GTGAACTGTCTATCCTCCTTTGAG GG GACCAATTGCTCATGC GG
257	280	306	325	1	TG GTAGAAGGTGGGGCTGGGACT GG GTGAACTGTCTATCCTCCTTTGAG GG GACCAATTGCTCATGCG GG
257	280	306	326	1	TG GTAGAAGGTGGGGCTGGGACT GG GTGAACTGTCTATCCTCCTTTGAG GG GACCAATTGCTCATGCGG GG
257	280	306	327	1	TG GTAGAAGGTGGGGCTGGGACT GG GTGAACTGTCTATCCTCCTTTGAG GG GACCAATTGCTCATGCGGG GG
257	280	306	333	1	TG GTAGAAGGTGGGGCTGGGACT GG GTGAACTGTCTATCCTCCTTTGAG GG GACCAATTGCTCATGCGGGGGCCTC GG
257	280	307	324	1	TG GTAGAAGGTGGGGCTGGGACT GG GTGAACTGTCTATCCTCCTTTGAGG GG ACCAATTGCTCATGC GG
257	280	307	325	1	TG GTAGAAGGTGGGGCTGGGACT GG GTGAACTGTCTATCCTCCTTTGAGG GG ACCAATTGCTCATGCG GG
257	280	307	326	1	TG GTAGAAGGTGGGGCTGGGACT GG GTGAACTGTCTATCCTCCTTTGAGG GG ACCAATTGCTCATGCGG GG
257	280	307	327	1	TG GTAGAAGGTGGGGCTGGGACT GG GTGAACTGTCTATCCTCCTTTGAGG GG ACCAATTGCTCATGCGGG GG
257	280	307	333	1	TG GTAGAAGGTGGGGCTGGGACT GG GTGAACTGTCTATCCTCCTTTGAGG GG ACCAATTGCTCATGCGGGGGCCTC GG
257	281	305	324	1	TG GTAGAAGGTGGGGCTGGGACTG GG TGAACTGTCTATCCTCCTTTGA GG GGACCAATTGCTCATGC GG
257	281	305	325	1	TG GTAGAAGGTGGGGCTGGGACTG GG TGAACTGTCTATCCTCCTTTGA GG GGACCAATTGCTCATGCG GG
257	281	305	326	1	TG GTAGAAGGTGGGGCTGGGACTG GG TGAACTGTCTATCCTCCTTTGA GG GGACCAATTGCTCATGCGG GG
257	281	305	327	1	TG GTAGAAGGTGGGGCTGGGACTG GG TGAACTGTCTATCCTCCTTTGA GG GGACCAATTGCTCATGCGGG GG
257	281	306	324	1	TG GTAGAAGGTGGGGCTGGGACTG GG TGAACTGTCTATCCTCCTTTGAG GG GACCAATTGCTCATGC GG
257	281	306	325	1	TG GTAGAAGGTGGGGCTGGGACTG GG TGAACTGTCTATCCTCCTTTGAG GG GACCAATTGCTCATGCG GG
257	281	306	326	1	TG GTAGAAGGTGGGGCTGGGACTG GG TGAACTGTCTATCCTCCTTTGAG GG GACCAATTGCTCATGCGG GG
257	281	306	327	1	TG GTAGAAGGTGGGGCTGGGACTG GG TGAACTGTCTATCCTCCTTTGAG GG GACCAATTGCTCATGCGGG GG
257	281	306	333	1	TG GTAGAAGGTGGGGCTGGGACTG GG TGAACTGTCTATCCTCCTTTGAG GG GACCAATTGCTCATGCGGGGGCCTC GG
257	281	307	324	1	TG GTAGAAGGTGGGGCTGGGACTG GG TGAACTGTCTATCCTCCTTTGAGG GG ACCAATTGCTCATGC GG
257	281	307	325	1	TG GTAGAAGGTGGGGCTGGGACTG GG TGAACTGTCTATCCTCCTTTGAGG GG ACCAATTGCTCATGCG GG
257	281	307	326	1	TG GTAGAAGGTGGGGCTGGGACTG GG TGAACTGTCTATCCTCCTTTGAGG GG ACCAATTGCTCATGCGG GG
257	281	307	327	1	TG GTAGAAGGTGGGGCTGGGACTG GG TGAACTGTCTATCCTCCTTTGAGG GG ACCAATTGCTCATGCGGG GG
257	281	307	333	1	TG GTAGAAGGTGGGGCTGGGACTG GG TGAACTGTCTATCCTCCTTTGAGG GG ACCAATTGCTCATGCGGGGGCCTC GG
258	265	268	271	4	GG TAGAA GG T GG G GC
258	265	268	273	4	GG TAGAA GG T GG GGC TG
258	265	268	276	4	GG TAGAA GG T GG GGCTGG GA
258	265	268	279	4	GG TAGAA GG T GG GGCTGGGAC TG
258	265	268	282	4	GG TAGAA GG T GG GGCTGGGACTGG GT
258	265	268	283	4	GG TAGAA GG T GG GGCTGGGACTGGG TG
258	265	268	284	4	GG TAGAA GG T GG GGCTGGGACTGGGT GA
258	265	268	288	4	GG TAGAA GG T GG GGCTGGGACTGGGTGAAC TG
258	265	268	289	4	GG TAGAA GG T GG GGCTGGGACTGGGTGAACT GT
258	265	269	273	4	GG TAGAA GG TG GG GC TG
258	265	269	276	4	GG TAGAA GG TG GG GCTGG GA
258	265	269	279	4	GG TAGAA GG TG GG GCTGGGAC TG
258	265	269	282	4	GG TAGAA GG TG GG GCTGGGACTGG GT
258	265	269	283	4	GG TAGAA GG TG GG GCTGGGACTGGG TG
258	265	269	284	4	GG TAGAA GG TG GG GCTGGGACTGGGT GA
258	265	269	288	4	GG TAGAA GG TG GG GCTGGGACTGGGTGAAC TG
258	265	269	289	4	GG TAGAA GG TG GG GCTGGGACTGGGTGAACT GT
258	265	270	273	4	GG TAGAA GG TGG GG C TG
258	265	270	276	4	GG TAGAA GG TGG GG CTGG GA
258	265	270	279	4	GG TAGAA GG TGG GG CTGGGAC TG
258	265	270	282	4	GG TAGAA GG TGG GG CTGGGACTGG GT
258	265	270	283	4	GG TAGAA GG TGG GG CTGGGACTGGG TG
258	265	270	284	4	GG TAGAA GG TGG GG CTGGGACTGGGT GA
258	265	270	288	4	GG TAGAA GG TGG GG CTGGGACTGGGTGAAC TG
258	265	270	289	4	GG TAGAA GG TGG GG CTGGGACTGGGTGAACT GT
258	265	274	279	4	GG TAGAA GG TGGGGCT GG GAC TG
258	265	274	282	4	GG TAGAA GG TGGGGCT GG GACTGG GT
258	265	274	283	4	GG TAGAA GG TGGGGCT GG GACTGGG TG
258	265	274	284	4	GG TAGAA GG TGGGGCT GG GACTGGGT GA
258	265	274	288	4	GG TAGAA GG TGGGGCT GG GACTGGGTGAAC TG
258	265	274	289	4	GG TAGAA GG TGGGGCT GG GACTGGGTGAACT GT
258	265	275	279	4	GG TAGAA GG TGGGGCTG GG AC TG
258	265	275	282	4	GG TAGAA GG TGGGGCTG GG ACTGG GT
258	265	275	283	4	GG TAGAA GG TGGGGCTG GG ACTGGG TG
258	265	275	284	4	GG TAGAA GG TGGGGCTG GG ACTGGGT GA
258	265	275	288	4	GG TAGAA GG TGGGGCTG GG ACTGGGTGAAC TG
258	265	275	289	4	GG TAGAA GG TGGGGCTG GG ACTGGGTGAACT GT
258	265	275	302	4	GG TAGAA GG TGGGGCTG GG ACTGGGTGAACTGTCTATCCTCCTT TG
258	265	280	283	4	GG TAGAA GG TGGGGCTGGGACT GG G TG
258	265	280	284	4	GG TAGAA GG TGGGGCTGGGACT GG GT GA
258	265	280	288	4	GG TAGAA GG TGGGGCTGGGACT GG GTGAAC TG
258	265	280	289	4	GG TAGAA GG TGGGGCTGGGACT GG GTGAACT GT
258	265	280	302	4	GG TAGAA GG TGGGGCTGGGACT GG GTGAACTGTCTATCCTCCTT TG
258	265	280	303	4	GG TAGAA GG TGGGGCTGGGACT GG GTGAACTGTCTATCCTCCTTT GA
258	265	280	304	4	GG TAGAA GG TGGGGCTGGGACT GG GTGAACTGTCTATCCTCCTTTG AG
258	265	281	284	4	GG TAGAA GG TGGGGCTGGGACTG GG T GA
258	265	281	288	4	GG TAGAA GG TGGGGCTGGGACTG GG TGAAC TG
258	265	281	289	4	GG TAGAA GG TGGGGCTGGGACTG GG TGAACT GT
258	265	281	302	4	GG TAGAA GG TGGGGCTGGGACTG GG TGAACTGTCTATCCTCCTT TG
258	265	281	303	4	GG TAGAA GG TGGGGCTGGGACTG GG TGAACTGTCTATCCTCCTTT GA
258	265	281	304	4	GG TAGAA GG TGGGGCTGGGACTG GG TGAACTGTCTATCCTCCTTTG AG
258	265	281	308	4	GG TAGAA GG TGGGGCTGGGACTG GG TGAACTGTCTATCCTCCTTTGAGGG GA
258	268	274	279	4	GG TAGAAGGT GG GGCT GG GAC TG
258	268	274	282	4	GG TAGAAGGT GG GGCT GG GACTGG GT
258	268	274	283	4	GG TAGAAGGT GG GGCT GG GACTGGG TG
258	268	274	284	4	GG TAGAAGGT GG GGCT GG GACTGGGT GA
258	268	274	288	4	GG TAGAAGGT GG GGCT GG GACTGGGTGAAC TG
258	268	274	289	4	GG TAGAAGGT GG GGCT GG GACTGGGTGAACT GT
258	268	275	279	4	GG TAGAAGGT GG GGCTG GG AC TG
258	268	275	282	4	GG TAGAAGGT GG GGCTG GG ACTGG GT
258	268	275	283	4	GG TAGAAGGT GG GGCTG GG ACTGGG TG
258	268	275	284	4	GG TAGAAGGT GG GGCTG GG ACTGGGT GA
258	268	275	288	4	GG TAGAAGGT GG GGCTG GG ACTGGGTGAAC TG
258	268	275	289	4	GG TAGAAGGT GG GGCTG GG ACTGGGTGAACT GT
258	268	275	302	4	GG TAGAAGGT GG GGCTG GG ACTGGGTGAACTGTCTATCCTCCTT TG
258	268	280	283	4	GG TAGAAGGT GG GGCTGGGACT GG G TG
258	268	280	284	4	GG TAGAAGGT GG GGCTGGGACT GG GT GA
258	268	280	288	4	GG TAGAAGGT GG GGCTGGGACT GG GTGAAC TG
258	268	280	289	4	GG TAGAAGGT GG GGCTGGGACT GG GTGAACT GT
258	268	280	302	4	GG TAGAAGGT GG GGCTGGGACT GG GTGAACTGTCTATCCTCCTT TG
258	268	280	303	4	GG TAGAAGGT GG GGCTGGGACT GG GTGAACTGTCTATCCTCCTTT GA
258	268	280	304	4	GG TAGAAGGT GG GGCTGGGACT GG GTGAACTGTCTATCCTCCTTTG AG
258	268	281	284	4	GG TAGAAGGT GG GGCTGGGACTG GG T GA
258	268	281	288	4	GG TAGAAGGT GG GGCTGGGACTG GG TGAAC TG
258	268	281	289	4	GG TAGAAGGT GG GGCTGGGACTG GG TGAACT GT
258	268	281	302	4	GG TAGAAGGT GG GGCTGGGACTG GG TGAACTGTCTATCCTCCTT TG
258	268	281	303	4	GG TAGAAGGT GG GGCTGGGACTG GG TGAACTGTCTATCCTCCTTT GA
258	268	281	304	4	GG TAGAAGGT GG GGCTGGGACTG GG TGAACTGTCTATCCTCCTTTG AG
258	268	281	308	4	GG TAGAAGGT GG GGCTGGGACTG GG TGAACTGTCTATCCTCCTTTGAGGG GA
258	269	274	279	4	GG TAGAAGGTG GG GCT GG GAC TG
258	269	274	282	4	GG TAGAAGGTG GG GCT GG GACTGG GT
258	269	274	283	4	GG TAGAAGGTG GG GCT GG GACTGGG TG
258	269	274	284	4	GG TAGAAGGTG GG GCT GG GACTGGGT GA
258	269	274	288	4	GG TAGAAGGTG GG GCT GG GACTGGGTGAAC TG
258	269	274	289	4	GG TAGAAGGTG GG GCT GG GACTGGGTGAACT GT
258	269	275	279	4	GG TAGAAGGTG GG GCTG GG AC TG
258	269	275	282	4	GG TAGAAGGTG GG GCTG GG ACTGG GT
258	269	275	283	4	GG TAGAAGGTG GG GCTG GG ACTGGG TG
258	269	275	284	4	GG TAGAAGGTG GG GCTG GG ACTGGGT GA
258	269	275	288	4	GG TAGAAGGTG GG GCTG GG ACTGGGTGAAC TG
258	269	275	289	4	GG TAGAAGGTG GG GCTG GG ACTGGGTGAACT GT
258	269	275	302	4	GG TAGAAGGTG GG GCTG GG ACTGGGTGAACTGTCTATCCTCCTT TG
258	269	280	283	4	GG TAGAAGGTG GG GCTGGGACT GG G TG
258	269	280	284	4	GG TAGAAGGTG GG GCTGGGACT GG GT GA
258	269	280	288	4	GG TAGAAGGTG GG GCTGGGACT GG GTGAAC TG
258	269	280	289	4	GG TAGAAGGTG GG GCTGGGACT GG GTGAACT GT
258	269	280	302	4	GG TAGAAGGTG GG GCTGGGACT GG GTGAACTGTCTATCCTCCTT TG
258	269	280	303	4	GG TAGAAGGTG GG GCTGGGACT GG GTGAACTGTCTATCCTCCTTT GA
258	269	280	304	4	GG TAGAAGGTG GG GCTGGGACT GG GTGAACTGTCTATCCTCCTTTG AG
258	269	281	284	4	GG TAGAAGGTG GG GCTGGGACTG GG T GA
258	269	281	288	4	GG TAGAAGGTG GG GCTGGGACTG GG TGAAC TG
258	269	281	289	4	GG TAGAAGGTG GG GCTGGGACTG GG TGAACT GT
258	269	281	302	4	GG TAGAAGGTG GG GCTGGGACTG GG TGAACTGTCTATCCTCCTT TG
258	269	281	303	4	GG TAGAAGGTG GG GCTGGGACTG GG TGAACTGTCTATCCTCCTTT GA
258	269	281	304	4	GG TAGAAGGTG GG GCTGGGACTG GG TGAACTGTCTATCCTCCTTTG AG
258	269	281	308	4	GG TAGAAGGTG GG GCTGGGACTG GG TGAACTGTCTATCCTCCTTTGAGGG GA
258	270	274	279	4	GG TAGAAGGTGG GG CT GG GAC TG
258	270	274	282	4	GG TAGAAGGTGG GG CT GG GACTGG GT
258	270	274	283	4	GG TAGAAGGTGG GG CT GG GACTGGG TG
258	270	274	284	4	GG TAGAAGGTGG GG CT GG GACTGGGT GA
258	270	274	288	4	GG TAGAAGGTGG GG CT GG GACTGGGTGAAC TG
258	270	274	289	4	GG TAGAAGGTGG GG CT GG GACTGGGTGAACT GT
258	270	275	279	4	GG TAGAAGGTGG GG CTG GG AC TG
258	270	275	282	4	GG TAGAAGGTGG GG CTG GG ACTGG GT
258	270	275	283	4	GG TAGAAGGTGG GG CTG GG ACTGGG TG
258	270	275	284	4	GG TAGAAGGTGG GG CTG GG ACTGGGT GA
258	270	275	288	4	GG TAGAAGGTGG GG CTG GG ACTGGGTGAAC TG
258	270	275	289	4	GG TAGAAGGTGG GG CTG GG ACTGGGTGAACT GT
258	270	275	302	4	GG TAGAAGGTGG GG CTG GG ACTGGGTGAACTGTCTATCCTCCTT TG
258	270	280	283	4	GG TAGAAGGTGG GG CTGGGACT GG G TG
258	270	280	284	4	GG TAGAAGGTGG GG CTGGGACT GG GT GA
258	270	280	288	4	GG TAGAAGGTGG GG CTGGGACT GG GTGAAC TG
258	270	280	289	4	GG TAGAAGGTGG GG CTGGGACT GG GTGAACT GT
258	270	280	302	4	GG TAGAAGGTGG GG CTGGGACT GG GTGAACTGTCTATCCTCCTT TG
258	270	280	303	4	GG TAGAAGGTGG GG CTGGGACT GG GTGAACTGTCTATCCTCCTTT GA
258	270	280	304	4	GG TAGAAGGTGG GG CTGGGACT GG GTGAACTGTCTATCCTCCTTTG AG
258	270	281	284	4	GG TAGAAGGTGG GG CTGGGACTG GG T GA
258	270	281	288	4	GG TAGAAGGTGG GG CTGGGACTG GG TGAAC TG
258	270	281	289	4	GG TAGAAGGTGG GG CTGGGACTG GG TGAACT GT
258	270	281	302	4	GG TAGAAGGTGG GG CTGGGACTG GG TGAACTGTCTATCCTCCTT TG
258	270	281	303	4	GG TAGAAGGTGG GG CTGGGACTG GG TGAACTGTCTATCCTCCTTT GA
258	270	281	304	4	GG TAGAAGGTGG GG CTGGGACTG GG TGAACTGTCTATCCTCCTTTG AG
258	270	281	308	4	GG TAGAAGGTGG GG CTGGGACTG GG TGAACTGTCTATCCTCCTTTGAGGG GA
258	274	280	283	4	GG TAGAAGGTGGGGCT GG GACT GG G TG
258	274	280	284	4	GG TAGAAGGTGGGGCT GG GACT GG GT GA
258	274	280	288	4	GG TAGAAGGTGGGGCT GG GACT GG GTGAAC TG
258	274	280	289	4	GG TAGAAGGTGGGGCT GG GACT GG GTGAACT GT
258	274	280	302	4	GG TAGAAGGTGGGGCT GG GACT GG GTGAACTGTCTATCCTCCTT TG
258	274	280	303	4	GG TAGAAGGTGGGGCT GG GACT GG GTGAACTGTCTATCCTCCTTT GA
258	274	280	304	4	GG TAGAAGGTGGGGCT GG GACT GG GTGAACTGTCTATCCTCCTTTG AG
258	274	281	284	4	GG TAGAAGGTGGGGCT GG GACTG GG T GA
258	274	281	288	4	GG TAGAAGGTGGGGCT GG GACTG GG TGAAC TG
258	274	281	289	4	GG TAGAAGGTGGGGCT GG GACTG GG TGAACT GT
258	274	281	302	4	GG TAGAAGGTGGGGCT GG GACTG GG TGAACTGTCTATCCTCCTT TG
258	274	281	303	4	GG TAGAAGGTGGGGCT GG GACTG GG TGAACTGTCTATCCTCCTTT GA
258	274	281	304	4	GG TAGAAGGTGGGGCT GG GACTG GG TGAACTGTCTATCCTCCTTTG AG
258	274	281	308	4	GG TAGAAGGTGGGGCT GG GACTG GG TGAACTGTCTATCCTCCTTTGAGGG GA
258	275	280	283	4	GG TAGAAGGTGGGGCTG GG ACT GG G TG
258	275	280	284	4	GG TAGAAGGTGGGGCTG GG ACT GG GT GA
258	275	280	288	4	GG TAGAAGGTGGGGCTG GG ACT GG GTGAAC TG
258	275	280	289	4	GG TAGAAGGTGGGGCTG GG ACT GG GTGAACT GT
258	275	280	302	4	GG TAGAAGGTGGGGCTG GG ACT GG GTGAACTGTCTATCCTCCTT TG
258	275	280	303	4	GG TAGAAGGTGGGGCTG GG ACT GG GTGAACTGTCTATCCTCCTTT GA
258	275	280	304	4	GG TAGAAGGTGGGGCTG GG ACT GG GTGAACTGTCTATCCTCCTTTG AG
258	275	281	284	4	GG TAGAAGGTGGGGCTG GG ACTG GG T GA
258	275	281	288	4	GG TAGAAGGTGGGGCTG GG ACTG GG TGAAC TG
258	275	281	289	4	GG TAGAAGGTGGGGCTG GG ACTG GG TGAACT GT
258	275	281	302	4	GG TAGAAGGTGGGGCTG GG ACTG GG TGAACTGTCTATCCTCCTT TG
258	275	281	303	4	GG TAGAAGGTGGGGCTG GG ACTG GG TGAACTGTCTATCCTCCTTT GA
258	275	281	304	4	GG TAGAAGGTGGGGCTG GG ACTG GG TGAACTGTCTATCCTCCTTTG AG
258	275	281	308	4	GG TAGAAGGTGGGGCTG GG ACTG GG TGAACTGTCTATCCTCCTTTGAGGG GA
258	280	305	308	4	GG TAGAAGGTGGGGCTGGGACT GG GTGAACTGTCTATCCTCCTTTGA GG G GA
258	280	305	315	4	GG TAGAAGGTGGGGCTGGGACT GG GTGAACTGTCTATCCTCCTTTGA GG GGACCAAT TG
258	280	305	316	4	GG TAGAAGGTGGGGCTGGGACT GG GTGAACTGTCTATCCTCCTTTGA GG GGACCAATT GC
258	280	305	321	4	GG TAGAAGGTGGGGCTGGGACT GG GTGAACTGTCTATCCTCCTTTGA GG GGACCAATTGCTCA TG
258	280	305	322	4	GG TAGAAGGTGGGGCTGGGACT GG GTGAACTGTCTATCCTCCTTTGA GG GGACCAATTGCTCAT GC
258	280	305	323	4	GG TAGAAGGTGGGGCTGGGACT GG GTGAACTGTCTATCCTCCTTTGA GG GGACCAATTGCTCATG CG
258	280	305	328	4	GG TAGAAGGTGGGGCTGGGACT GG GTGAACTGTCTATCCTCCTTTGA GG GGACCAATTGCTCATGCGGGG GC
258	280	305	332	4	GG TAGAAGGTGGGGCTGGGACT GG GTGAACTGTCTATCCTCCTTTGA GG GGACCAATTGCTCATGCGGGGGCCT CG
258	280	306	315	4	GG TAGAAGGTGGGGCTGGGACT GG GTGAACTGTCTATCCTCCTTTGAG GG GACCAAT TG
258	280	306	316	4	GG TAGAAGGTGGGGCTGGGACT GG GTGAACTGTCTATCCTCCTTTGAG GG GACCAATT GC
258	280	306	321	4	GG TAGAAGGTGGGGCTGGGACT GG GTGAACTGTCTATCCTCCTTTGAG GG GACCAATTGCTCA TG
258	280	306	322	4	GG TAGAAGGTGGGGCTGGGACT GG GTGAACTGTCTATCCTCCTTTGAG GG GACCAATTGCTCAT GC
258	280	306	323	4	GG TAGAAGGTGGGGCTGGGACT GG GTGAACTGTCTATCCTCCTTTGAG GG GACCAATTGCTCATG CG
258	280	306	328	4	GG TAGAAGGTGGGGCTGGGACT GG GTGAACTGTCTATCCTCCTTTGAG GG GACCAATTGCTCATGCGGGG GC
258	280	306	332	4	GG TAGAAGGTGGGGCTGGGACT GG GTGAACTGTCTATCCTCCTTTGAG GG GACCAATTGCTCATGCGGGGGCCT CG
258	280	307	315	4	GG TAGAAGGTGGGGCTGGGACT GG GTGAACTGTCTATCCTCCTTTGAGG GG ACCAAT TG
258	280	307	316	4	GG TAGAAGGTGGGGCTGGGACT GG GTGAACTGTCTATCCTCCTTTGAGG GG ACCAATT GC
258	280	307	321	4	GG TAGAAGGTGGGGCTGGGACT GG GTGAACTGTCTATCCTCCTTTGAGG GG ACCAATTGCTCA TG
258	280	307	322	4	GG TAGAAGGTGGGGCTGGGACT GG GTGAACTGTCTATCCTCCTTTGAGG GG ACCAATTGCTCAT GC
258	280	307	323	4	GG TAGAAGGTGGGGCTGGGACT GG GTGAACTGTCTATCCTCCTTTGAGG GG ACCAATTGCTCATG CG
258	280	307	328	4	GG TAGAAGGTGGGGCTGGGACT GG GTGAACTGTCTATCCTCCTTTGAGG GG ACCAATTGCTCATGCGGGG GC
258	280	307	332	4	GG TAGAAGGTGGGGCTGGGACT GG GTGAACTGTCTATCCTCCTTTGAGG GG ACCAATTGCTCATGCGGGGGCCT CG
258	280	307	334	4	GG TAGAAGGTGGGGCTGGGACT GG GTGAACTGTCTATCCTCCTTTGAGG GG ACCAATTGCTCATGCGGGGGCCTCG GT
258	281	305	308	4	GG TAGAAGGTGGGGCTGGGACTG GG TGAACTGTCTATCCTCCTTTGA GG G GA
258	281	305	315	4	GG TAGAAGGTGGGGCTGGGACTG GG TGAACTGTCTATCCTCCTTTGA GG GGACCAAT TG
258	281	305	316	4	GG TAGAAGGTGGGGCTGGGACTG GG TGAACTGTCTATCCTCCTTTGA GG GGACCAATT GC
258	281	305	321	4	GG TAGAAGGTGGGGCTGGGACTG GG TGAACTGTCTATCCTCCTTTGA GG GGACCAATTGCTCA TG
258	281	305	322	4	GG TAGAAGGTGGGGCTGGGACTG GG TGAACTGTCTATCCTCCTTTGA GG GGACCAATTGCTCAT GC
258	281	305	323	4	GG TAGAAGGTGGGGCTGGGACTG GG TGAACTGTCTATCCTCCTTTGA GG GGACCAATTGCTCATG CG
258	281	305	328	4	GG TAGAAGGTGGGGCTGGGACTG GG TGAACTGTCTATCCTCCTTTGA GG GGACCAATTGCTCATGCGGGG GC
258	281	305	332	4	GG TAGAAGGTGGGGCTGGGACTG GG TGAACTGTCTATCCTCCTTTGA GG GGACCAATTGCTCATGCGGGGGCCT CG
258	281	306	315	4	GG TAGAAGGTGGGGCTGGGACTG GG TGAACTGTCTATCCTCCTTTGAG GG GACCAAT TG
258	281	306	316	4	GG TAGAAGGTGGGGCTGGGACTG GG TGAACTGTCTATCCTCCTTTGAG GG GACCAATT GC
258	281	306	321	4	GG TAGAAGGTGGGGCTGGGACTG GG TGAACTGTCTATCCTCCTTTGAG GG GACCAATTGCTCA TG
258	281	306	322	4	GG TAGAAGGTGGGGCTGGGACTG GG TGAACTGTCTATCCTCCTTTGAG GG GACCAATTGCTCAT GC
258	281	306	323	4	GG TAGAAGGTGGGGCTGGGACTG GG TGAACTGTCTATCCTCCTTTGAG GG GACCAATTGCTCATG CG
258	281	306	328	4	GG TAGAAGGTGGGGCTGGGACTG GG TGAACTGTCTATCCTCCTTTGAG GG GACCAATTGCTCATGCGGGG GC
258	281	306	332	4	GG TAGAAGGTGGGGCTGGGACTG GG TGAACTGTCTATCCTCCTTTGAG GG GACCAATTGCTCATGCGGGGGCCT CG
258	281	307	315	4	GG TAGAAGGTGGGGCTGGGACTG GG TGAACTGTCTATCCTCCTTTGAGG GG ACCAAT TG
258	281	307	316	4	GG TAGAAGGTGGGGCTGGGACTG GG TGAACTGTCTATCCTCCTTTGAGG GG ACCAATT GC
258	281	307	321	4	GG TAGAAGGTGGGGCTGGGACTG GG TGAACTGTCTATCCTCCTTTGAGG GG ACCAATTGCTCA TG
258	281	307	322	4	GG TAGAAGGTGGGGCTGGGACTG GG TGAACTGTCTATCCTCCTTTGAGG GG ACCAATTGCTCAT GC
258	281	307	323	4	GG TAGAAGGTGGGGCTGGGACTG GG TGAACTGTCTATCCTCCTTTGAGG GG ACCAATTGCTCATG CG
258	281	307	328	4	GG TAGAAGGTGGGGCTGGGACTG GG TGAACTGTCTATCCTCCTTTGAGG GG ACCAATTGCTCATGCGGGG GC
258	281	307	332	4	GG TAGAAGGTGGGGCTGGGACTG GG TGAACTGTCTATCCTCCTTTGAGG GG ACCAATTGCTCATGCGGGGGCCT CG
258	281	307	334	4	GG TAGAAGGTGGGGCTGGGACTG GG TGAACTGTCTATCCTCCTTTGAGG GG ACCAATTGCTCATGCGGGGGCCTCG GT
258	265	271	274	3	GG TAGAA GG TGGG GC T GG
258	265	271	275	3	GG TAGAA GG TGGG GC TG GG
258	265	271	280	3	GG TAGAA GG TGGG GC TGGGACT GG
258	265	271	281	3	GG TAGAA GG TGGG GC TGGGACTG GG
258	265	273	280	3	GG TAGAA GG TGGGGC TG GGACT GG
258	265	273	281	3	GG TAGAA GG TGGGGC TG GGACTG GG
258	265	276	280	3	GG TAGAA GG TGGGGCTGG GA CT GG
258	265	276	281	3	GG TAGAA GG TGGGGCTGG GA CTG GG
258	265	279	305	3	GG TAGAA GG TGGGGCTGGGAC TG GGTGAACTGTCTATCCTCCTTTGA GG
258	265	279	306	3	GG TAGAA GG TGGGGCTGGGAC TG GGTGAACTGTCTATCCTCCTTTGAG GG
258	265	282	305	3	GG TAGAA GG TGGGGCTGGGACTGG GT GAACTGTCTATCCTCCTTTGA GG
258	265	282	306	3	GG TAGAA GG TGGGGCTGGGACTGG GT GAACTGTCTATCCTCCTTTGAG GG
258	265	282	307	3	GG TAGAA GG TGGGGCTGGGACTGG GT GAACTGTCTATCCTCCTTTGAGG GG
258	265	283	305	3	GG TAGAA GG TGGGGCTGGGACTGGG TG AACTGTCTATCCTCCTTTGA GG
258	265	283	306	3	GG TAGAA GG TGGGGCTGGGACTGGG TG AACTGTCTATCCTCCTTTGAG GG
258	265	283	307	3	GG TAGAA GG TGGGGCTGGGACTGGG TG AACTGTCTATCCTCCTTTGAGG GG
258	265	284	305	3	GG TAGAA GG TGGGGCTGGGACTGGGT GA ACTGTCTATCCTCCTTTGA GG
258	265	284	306	3	GG TAGAA GG TGGGGCTGGGACTGGGT GA ACTGTCTATCCTCCTTTGAG GG
258	265	284	307	3	GG TAGAA GG TGGGGCTGGGACTGGGT GA ACTGTCTATCCTCCTTTGAGG GG
258	265	288	305	3	GG TAGAA GG TGGGGCTGGGACTGGGTGAAC TG TCTATCCTCCTTTGA GG
258	265	288	306	3	GG TAGAA GG TGGGGCTGGGACTGGGTGAAC TG TCTATCCTCCTTTGAG GG
258	265	288	307	3	GG TAGAA GG TGGGGCTGGGACTGGGTGAAC TG TCTATCCTCCTTTGAGG GG
258	265	289	305	3	GG TAGAA GG TGGGGCTGGGACTGGGTGAACT GT CTATCCTCCTTTGA GG
258	265	289	306	3	GG TAGAA GG TGGGGCTGGGACTGGGTGAACT GT CTATCCTCCTTTGAG GG
258	265	289	307	3	GG TAGAA GG TGGGGCTGGGACTGGGTGAACT GT CTATCCTCCTTTGAGG GG
258	268	271	274	3	GG TAGAAGGT GG G GC T GG
258	268	271	275	3	GG TAGAAGGT GG G GC TG GG
258	268	271	280	3	GG TAGAAGGT GG G GC TGGGACT GG
258	268	271	281	3	GG TAGAAGGT GG G GC TGGGACTG GG
258	268	273	280	3	GG TAGAAGGT GG GGC TG GGACT GG
258	268	273	281	3	GG TAGAAGGT GG GGC TG GGACTG GG
258	268	276	280	3	GG TAGAAGGT GG GGCTGG GA CT GG
258	268	276	281	3	GG TAGAAGGT GG GGCTGG GA CTG GG
258	268	279	305	3	GG TAGAAGGT GG GGCTGGGAC TG GGTGAACTGTCTATCCTCCTTTGA GG
258	268	279	306	3	GG TAGAAGGT GG GGCTGGGAC TG GGTGAACTGTCTATCCTCCTTTGAG GG
258	268	282	305	3	GG TAGAAGGT GG GGCTGGGACTGG GT GAACTGTCTATCCTCCTTTGA GG
258	268	282	306	3	GG TAGAAGGT GG GGCTGGGACTGG GT GAACTGTCTATCCTCCTTTGAG GG
258	268	282	307	3	GG TAGAAGGT GG GGCTGGGACTGG GT GAACTGTCTATCCTCCTTTGAGG GG
258	268	283	305	3	GG TAGAAGGT GG GGCTGGGACTGGG TG AACTGTCTATCCTCCTTTGA GG
258	268	283	306	3	GG TAGAAGGT GG GGCTGGGACTGGG TG AACTGTCTATCCTCCTTTGAG GG
258	268	283	307	3	GG TAGAAGGT GG GGCTGGGACTGGG TG AACTGTCTATCCTCCTTTGAGG GG
258	268	284	305	3	GG TAGAAGGT GG GGCTGGGACTGGGT GA ACTGTCTATCCTCCTTTGA GG
258	268	284	306	3	GG TAGAAGGT GG GGCTGGGACTGGGT GA ACTGTCTATCCTCCTTTGAG GG
258	268	284	307	3	GG TAGAAGGT GG GGCTGGGACTGGGT GA ACTGTCTATCCTCCTTTGAGG GG
258	268	288	305	3	GG TAGAAGGT GG GGCTGGGACTGGGTGAAC TG TCTATCCTCCTTTGA GG
258	268	288	306	3	GG TAGAAGGT GG GGCTGGGACTGGGTGAAC TG TCTATCCTCCTTTGAG GG
258	268	288	307	3	GG TAGAAGGT GG GGCTGGGACTGGGTGAAC TG TCTATCCTCCTTTGAGG GG
258	268	289	305	3	GG TAGAAGGT GG GGCTGGGACTGGGTGAACT GT CTATCCTCCTTTGA GG
258	268	289	306	3	GG TAGAAGGT GG GGCTGGGACTGGGTGAACT GT CTATCCTCCTTTGAG GG
258	268	289	307	3	GG TAGAAGGT GG GGCTGGGACTGGGTGAACT GT CTATCCTCCTTTGAGG GG
258	269	273	280	3	GG TAGAAGGTG GG GC TG GGACT GG
258	269	273	281	3	GG TAGAAGGTG GG GC TG GGACTG GG
258	269	276	280	3	GG TAGAAGGTG GG GCTGG GA CT GG
258	269	276	281	3	GG TAGAAGGTG GG GCTGG GA CTG GG
258	269	279	305	3	GG TAGAAGGTG GG GCTGGGAC TG GGTGAACTGTCTATCCTCCTTTGA GG
258	269	279	306	3	GG TAGAAGGTG GG GCTGGGAC TG GGTGAACTGTCTATCCTCCTTTGAG GG
258	269	282	305	3	GG TAGAAGGTG GG GCTGGGACTGG GT GAACTGTCTATCCTCCTTTGA GG
258	269	282	306	3	GG TAGAAGGTG GG GCTGGGACTGG GT GAACTGTCTATCCTCCTTTGAG GG
258	269	282	307	3	GG TAGAAGGTG GG GCTGGGACTGG GT GAACTGTCTATCCTCCTTTGAGG GG
258	269	283	305	3	GG TAGAAGGTG GG GCTGGGACTGGG TG AACTGTCTATCCTCCTTTGA GG
258	269	283	306	3	GG TAGAAGGTG GG GCTGGGACTGGG TG AACTGTCTATCCTCCTTTGAG GG
258	269	283	307	3	GG TAGAAGGTG GG GCTGGGACTGGG TG AACTGTCTATCCTCCTTTGAGG GG
258	269	284	305	3	GG TAGAAGGTG GG GCTGGGACTGGGT GA ACTGTCTATCCTCCTTTGA GG
258	269	284	306	3	GG TAGAAGGTG GG GCTGGGACTGGGT GA ACTGTCTATCCTCCTTTGAG GG
258	269	284	307	3	GG TAGAAGGTG GG GCTGGGACTGGGT GA ACTGTCTATCCTCCTTTGAGG GG
258	269	288	305	3	GG TAGAAGGTG GG GCTGGGACTGGGTGAAC TG TCTATCCTCCTTTGA GG
258	269	288	306	3	GG TAGAAGGTG GG GCTGGGACTGGGTGAAC TG TCTATCCTCCTTTGAG GG
258	269	288	307	3	GG TAGAAGGTG GG GCTGGGACTGGGTGAAC TG TCTATCCTCCTTTGAGG GG
258	269	289	305	3	GG TAGAAGGTG GG GCTGGGACTGGGTGAACT GT CTATCCTCCTTTGA GG
258	269	289	306	3	GG TAGAAGGTG GG GCTGGGACTGGGTGAACT GT CTATCCTCCTTTGAG GG
258	269	289	307	3	GG TAGAAGGTG GG GCTGGGACTGGGTGAACT GT CTATCCTCCTTTGAGG GG
258	270	273	280	3	GG TAGAAGGTGG GG C TG GGACT GG
258	270	273	281	3	GG TAGAAGGTGG GG C TG GGACTG GG
258	270	276	280	3	GG TAGAAGGTGG GG CTGG GA CT GG
258	270	276	281	3	GG TAGAAGGTGG GG CTGG GA CTG GG
258	270	279	305	3	GG TAGAAGGTGG GG CTGGGAC TG GGTGAACTGTCTATCCTCCTTTGA GG
258	270	279	306	3	GG TAGAAGGTGG GG CTGGGAC TG GGTGAACTGTCTATCCTCCTTTGAG GG
258	270	282	305	3	GG TAGAAGGTGG GG CTGGGACTGG GT GAACTGTCTATCCTCCTTTGA GG
258	270	282	306	3	GG TAGAAGGTGG GG CTGGGACTGG GT GAACTGTCTATCCTCCTTTGAG GG
258	270	282	307	3	GG TAGAAGGTGG GG CTGGGACTGG GT GAACTGTCTATCCTCCTTTGAGG GG
258	270	283	305	3	GG TAGAAGGTGG GG CTGGGACTGGG TG AACTGTCTATCCTCCTTTGA GG
258	270	283	306	3	GG TAGAAGGTGG GG CTGGGACTGGG TG AACTGTCTATCCTCCTTTGAG GG
258	270	283	307	3	GG TAGAAGGTGG GG CTGGGACTGGG TG AACTGTCTATCCTCCTTTGAGG GG
258	270	284	305	3	GG TAGAAGGTGG GG CTGGGACTGGGT GA ACTGTCTATCCTCCTTTGA GG
258	270	284	306	3	GG TAGAAGGTGG GG CTGGGACTGGGT GA ACTGTCTATCCTCCTTTGAG GG
258	270	284	307	3	GG TAGAAGGTGG GG CTGGGACTGGGT GA ACTGTCTATCCTCCTTTGAGG GG
258	270	288	305	3	GG TAGAAGGTGG GG CTGGGACTGGGTGAAC TG TCTATCCTCCTTTGA GG
258	270	288	306	3	GG TAGAAGGTGG GG CTGGGACTGGGTGAAC TG TCTATCCTCCTTTGAG GG
258	270	288	307	3	GG TAGAAGGTGG GG CTGGGACTGGGTGAAC TG TCTATCCTCCTTTGAGG GG
258	270	289	305	3	GG TAGAAGGTGG GG CTGGGACTGGGTGAACT GT CTATCCTCCTTTGA GG
258	270	289	306	3	GG TAGAAGGTGG GG CTGGGACTGGGTGAACT GT CTATCCTCCTTTGAG GG
258	270	289	307	3	GG TAGAAGGTGG GG CTGGGACTGGGTGAACT GT CTATCCTCCTTTGAGG GG
258	274	279	305	3	GG TAGAAGGTGGGGCT GG GAC TG GGTGAACTGTCTATCCTCCTTTGA GG
258	274	279	306	3	GG TAGAAGGTGGGGCT GG GAC TG GGTGAACTGTCTATCCTCCTTTGAG GG
258	274	282	305	3	GG TAGAAGGTGGGGCT GG GACTGG GT GAACTGTCTATCCTCCTTTGA GG
258	274	282	306	3	GG TAGAAGGTGGGGCT GG GACTGG GT GAACTGTCTATCCTCCTTTGAG GG
258	274	282	307	3	GG TAGAAGGTGGGGCT GG GACTGG GT GAACTGTCTATCCTCCTTTGAGG GG
258	274	283	305	3	GG TAGAAGGTGGGGCT GG GACTGGG TG AACTGTCTATCCTCCTTTGA GG
258	274	283	306	3	GG TAGAAGGTGGGGCT GG GACTGGG TG AACTGTCTATCCTCCTTTGAG GG
258	274	283	307	3	GG TAGAAGGTGGGGCT GG GACTGGG TG AACTGTCTATCCTCCTTTGAGG GG
258	274	284	305	3	GG TAGAAGGTGGGGCT GG GACTGGGT GA ACTGTCTATCCTCCTTTGA GG
258	274	284	306	3	GG TAGAAGGTGGGGCT GG GACTGGGT GA ACTGTCTATCCTCCTTTGAG GG
258	274	284	307	3	GG TAGAAGGTGGGGCT GG GACTGGGT GA ACTGTCTATCCTCCTTTGAGG GG
258	274	288	305	3	GG TAGAAGGTGGGGCT GG GACTGGGTGAAC TG TCTATCCTCCTTTGA GG
258	274	288	306	3	GG TAGAAGGTGGGGCT GG GACTGGGTGAAC TG TCTATCCTCCTTTGAG GG
258	274	288	307	3	GG TAGAAGGTGGGGCT GG GACTGGGTGAAC TG TCTATCCTCCTTTGAGG GG
258	274	289	305	3	GG TAGAAGGTGGGGCT GG GACTGGGTGAACT GT CTATCCTCCTTTGA GG
258	274	289	306	3	GG TAGAAGGTGGGGCT GG GACTGGGTGAACT GT CTATCCTCCTTTGAG GG
258	274	289	307	3	GG TAGAAGGTGGGGCT GG GACTGGGTGAACT GT CTATCCTCCTTTGAGG GG
258	275	279	305	3	GG TAGAAGGTGGGGCTG GG AC TG GGTGAACTGTCTATCCTCCTTTGA GG
258	275	279	306	3	GG TAGAAGGTGGGGCTG GG AC TG GGTGAACTGTCTATCCTCCTTTGAG GG
258	275	282	305	3	GG TAGAAGGTGGGGCTG GG ACTGG GT GAACTGTCTATCCTCCTTTGA GG
258	275	282	306	3	GG TAGAAGGTGGGGCTG GG ACTGG GT GAACTGTCTATCCTCCTTTGAG GG
258	275	282	307	3	GG TAGAAGGTGGGGCTG GG ACTGG GT GAACTGTCTATCCTCCTTTGAGG GG
258	275	283	305	3	GG TAGAAGGTGGGGCTG GG ACTGGG TG AACTGTCTATCCTCCTTTGA GG
258	275	283	306	3	GG TAGAAGGTGGGGCTG GG ACTGGG TG AACTGTCTATCCTCCTTTGAG GG
258	275	283	307	3	GG TAGAAGGTGGGGCTG GG ACTGGG TG AACTGTCTATCCTCCTTTGAGG GG
258	275	284	305	3	GG TAGAAGGTGGGGCTG GG ACTGGGT GA ACTGTCTATCCTCCTTTGA GG
258	275	284	306	3	GG TAGAAGGTGGGGCTG GG ACTGGGT GA ACTGTCTATCCTCCTTTGAG GG
258	275	284	307	3	GG TAGAAGGTGGGGCTG GG ACTGGGT GA ACTGTCTATCCTCCTTTGAGG GG
258	275	288	305	3	GG TAGAAGGTGGGGCTG GG ACTGGGTGAAC TG TCTATCCTCCTTTGA GG
258	275	288	306	3	GG TAGAAGGTGGGGCTG GG ACTGGGTGAAC TG TCTATCCTCCTTTGAG GG
258	275	288	307	3	GG TAGAAGGTGGGGCTG GG ACTGGGTGAAC TG TCTATCCTCCTTTGAGG GG
258	275	289	305	3	GG TAGAAGGTGGGGCTG GG ACTGGGTGAACT GT CTATCCTCCTTTGA GG
258	275	289	306	3	GG TAGAAGGTGGGGCTG GG ACTGGGTGAACT GT CTATCCTCCTTTGAG GG
258	275	289	307	3	GG TAGAAGGTGGGGCTG GG ACTGGGTGAACT GT CTATCCTCCTTTGAGG GG
258	275	302	305	3	GG TAGAAGGTGGGGCTG GG ACTGGGTGAACTGTCTATCCTCCTT TG A GG
258	275	302	306	3	GG TAGAAGGTGGGGCTG GG ACTGGGTGAACTGTCTATCCTCCTT TG AG GG
258	275	302	307	3	GG TAGAAGGTGGGGCTG GG ACTGGGTGAACTGTCTATCCTCCTT TG AGG GG
258	275	302	324	3	GG TAGAAGGTGGGGCTG GG ACTGGGTGAACTGTCTATCCTCCTT TG AGGGGACCAATTGCTCATGC GG
258	275	302	325	3	GG TAGAAGGTGGGGCTG GG ACTGGGTGAACTGTCTATCCTCCTT TG AGGGGACCAATTGCTCATGCG GG
258	275	302	326	3	GG TAGAAGGTGGGGCTG GG ACTGGGTGAACTGTCTATCCTCCTT TG AGGGGACCAATTGCTCATGCGG GG
258	275	302	327	3	GG TAGAAGGTGGGGCTG GG ACTGGGTGAACTGTCTATCCTCCTT TG AGGGGACCAATTGCTCATGCGGG GG
258	280	283	305	3	GG TAGAAGGTGGGGCTGGGACT GG G TG AACTGTCTATCCTCCTTTGA GG
258	280	283	306	3	GG TAGAAGGTGGGGCTGGGACT GG G TG AACTGTCTATCCTCCTTTGAG GG
258	280	283	307	3	GG TAGAAGGTGGGGCTGGGACT GG G TG AACTGTCTATCCTCCTTTGAGG GG
258	280	284	305	3	GG TAGAAGGTGGGGCTGGGACT GG GT GA ACTGTCTATCCTCCTTTGA GG
258	280	284	306	3	GG TAGAAGGTGGGGCTGGGACT GG GT GA ACTGTCTATCCTCCTTTGAG GG
258	280	284	307	3	GG TAGAAGGTGGGGCTGGGACT GG GT GA ACTGTCTATCCTCCTTTGAGG GG
258	280	288	305	3	GG TAGAAGGTGGGGCTGGGACT GG GTGAAC TG TCTATCCTCCTTTGA GG
258	280	288	306	3	GG TAGAAGGTGGGGCTGGGACT GG GTGAAC TG TCTATCCTCCTTTGAG GG
258	280	288	307	3	GG TAGAAGGTGGGGCTGGGACT GG GTGAAC TG TCTATCCTCCTTTGAGG GG
258	280	289	305	3	GG TAGAAGGTGGGGCTGGGACT GG GTGAACT GT CTATCCTCCTTTGA GG
258	280	289	306	3	GG TAGAAGGTGGGGCTGGGACT GG GTGAACT GT CTATCCTCCTTTGAG GG
258	280	289	307	3	GG TAGAAGGTGGGGCTGGGACT GG GTGAACT GT CTATCCTCCTTTGAGG GG
258	280	302	305	3	GG TAGAAGGTGGGGCTGGGACT GG GTGAACTGTCTATCCTCCTT TG A GG
258	280	302	306	3	GG TAGAAGGTGGGGCTGGGACT GG GTGAACTGTCTATCCTCCTT TG AG GG
258	280	302	307	3	GG TAGAAGGTGGGGCTGGGACT GG GTGAACTGTCTATCCTCCTT TG AGG GG
258	280	302	324	3	GG TAGAAGGTGGGGCTGGGACT GG GTGAACTGTCTATCCTCCTT TG AGGGGACCAATTGCTCATGC GG
258	280	302	325	3	GG TAGAAGGTGGGGCTGGGACT GG GTGAACTGTCTATCCTCCTT TG AGGGGACCAATTGCTCATGCG GG
258	280	302	326	3	GG TAGAAGGTGGGGCTGGGACT GG GTGAACTGTCTATCCTCCTT TG AGGGGACCAATTGCTCATGCGG GG
258	280	302	327	3	GG TAGAAGGTGGGGCTGGGACT GG GTGAACTGTCTATCCTCCTT TG AGGGGACCAATTGCTCATGCGGG GG
258	280	303	306	3	GG TAGAAGGTGGGGCTGGGACT GG GTGAACTGTCTATCCTCCTTT GA G GG
258	280	303	307	3	GG TAGAAGGTGGGGCTGGGACT GG GTGAACTGTCTATCCTCCTTT GA GG GG
258	280	303	324	3	GG TAGAAGGTGGGGCTGGGACT GG GTGAACTGTCTATCCTCCTTT GA GGGGACCAATTGCTCATGC GG
258	280	303	325	3	GG TAGAAGGTGGGGCTGGGACT GG GTGAACTGTCTATCCTCCTTT GA GGGGACCAATTGCTCATGCG GG
258	280	303	326	3	GG TAGAAGGTGGGGCTGGGACT GG GTGAACTGTCTATCCTCCTTT GA GGGGACCAATTGCTCATGCGG GG
258	280	303	327	3	GG TAGAAGGTGGGGCTGGGACT GG GTGAACTGTCTATCCTCCTTT GA GGGGACCAATTGCTCATGCGGG GG
258	280	304	307	3	GG TAGAAGGTGGGGCTGGGACT GG GTGAACTGTCTATCCTCCTTTG AG G GG
258	280	304	324	3	GG TAGAAGGTGGGGCTGGGACT GG GTGAACTGTCTATCCTCCTTTG AG GGGACCAATTGCTCATGC GG
258	280	304	325	3	GG TAGAAGGTGGGGCTGGGACT GG GTGAACTGTCTATCCTCCTTTG AG GGGACCAATTGCTCATGCG GG
258	280	304	326	3	GG TAGAAGGTGGGGCTGGGACT GG GTGAACTGTCTATCCTCCTTTG AG GGGACCAATTGCTCATGCGG GG
258	280	304	327	3	GG TAGAAGGTGGGGCTGGGACT GG GTGAACTGTCTATCCTCCTTTG AG GGGACCAATTGCTCATGCGGG GG
258	281	284	305	3	GG TAGAAGGTGGGGCTGGGACTG GG T GA ACTGTCTATCCTCCTTTGA GG
258	281	284	306	3	GG TAGAAGGTGGGGCTGGGACTG GG T GA ACTGTCTATCCTCCTTTGAG GG
258	281	284	307	3	GG TAGAAGGTGGGGCTGGGACTG GG T GA ACTGTCTATCCTCCTTTGAGG GG
258	281	288	305	3	GG TAGAAGGTGGGGCTGGGACTG GG TGAAC TG TCTATCCTCCTTTGA GG
258	281	288	306	3	GG TAGAAGGTGGGGCTGGGACTG GG TGAAC TG TCTATCCTCCTTTGAG GG
258	281	288	307	3	GG TAGAAGGTGGGGCTGGGACTG GG TGAAC TG TCTATCCTCCTTTGAGG GG
258	281	289	305	3	GG TAGAAGGTGGGGCTGGGACTG GG TGAACT GT CTATCCTCCTTTGA GG
258	281	289	306	3	GG TAGAAGGTGGGGCTGGGACTG GG TGAACT GT CTATCCTCCTTTGAG GG
258	281	289	307	3	GG TAGAAGGTGGGGCTGGGACTG GG TGAACT GT CTATCCTCCTTTGAGG GG
258	281	302	305	3	GG TAGAAGGTGGGGCTGGGACTG GG TGAACTGTCTATCCTCCTT TG A GG
258	281	302	306	3	GG TAGAAGGTGGGGCTGGGACTG GG TGAACTGTCTATCCTCCTT TG AG GG
258	281	302	307	3	GG TAGAAGGTGGGGCTGGGACTG GG TGAACTGTCTATCCTCCTT TG AGG GG
258	281	302	324	3	GG TAGAAGGTGGGGCTGGGACTG GG TGAACTGTCTATCCTCCTT TG AGGGGACCAATTGCTCATGC GG
258	281	302	325	3	GG TAGAAGGTGGGGCTGGGACTG GG TGAACTGTCTATCCTCCTT TG AGGGGACCAATTGCTCATGCG GG
258	281	302	326	3	GG TAGAAGGTGGGGCTGGGACTG GG TGAACTGTCTATCCTCCTT TG AGGGGACCAATTGCTCATGCGG GG
258	281	302	327	3	GG TAGAAGGTGGGGCTGGGACTG GG TGAACTGTCTATCCTCCTT TG AGGGGACCAATTGCTCATGCGGG GG
258	281	303	306	3	GG TAGAAGGTGGGGCTGGGACTG GG TGAACTGTCTATCCTCCTTT GA G GG
258	281	303	307	3	GG TAGAAGGTGGGGCTGGGACTG GG TGAACTGTCTATCCTCCTTT GA GG GG
258	281	303	324	3	GG TAGAAGGTGGGGCTGGGACTG GG TGAACTGTCTATCCTCCTTT GA GGGGACCAATTGCTCATGC GG
258	281	303	325	3	GG TAGAAGGTGGGGCTGGGACTG GG TGAACTGTCTATCCTCCTTT GA GGGGACCAATTGCTCATGCG GG
258	281	303	326	3	GG TAGAAGGTGGGGCTGGGACTG GG TGAACTGTCTATCCTCCTTT GA GGGGACCAATTGCTCATGCGG GG
258	281	303	327	3	GG TAGAAGGTGGGGCTGGGACTG GG TGAACTGTCTATCCTCCTTT GA GGGGACCAATTGCTCATGCGGG GG
258	281	304	307	3	GG TAGAAGGTGGGGCTGGGACTG GG TGAACTGTCTATCCTCCTTTG AG G GG
258	281	304	324	3	GG TAGAAGGTGGGGCTGGGACTG GG TGAACTGTCTATCCTCCTTTG AG GGGACCAATTGCTCATGC GG
258	281	304	325	3	GG TAGAAGGTGGGGCTGGGACTG GG TGAACTGTCTATCCTCCTTTG AG GGGACCAATTGCTCATGCG GG
258	281	304	326	3	GG TAGAAGGTGGGGCTGGGACTG GG TGAACTGTCTATCCTCCTTTG AG GGGACCAATTGCTCATGCGG GG
258	281	304	327	3	GG TAGAAGGTGGGGCTGGGACTG GG TGAACTGTCTATCCTCCTTTG AG GGGACCAATTGCTCATGCGGG GG
258	281	308	324	3	GG TAGAAGGTGGGGCTGGGACTG GG TGAACTGTCTATCCTCCTTTGAGGG GA CCAATTGCTCATGC GG
258	281	308	325	3	GG TAGAAGGTGGGGCTGGGACTG GG TGAACTGTCTATCCTCCTTTGAGGG GA CCAATTGCTCATGCG GG
258	281	308	326	3	GG TAGAAGGTGGGGCTGGGACTG GG TGAACTGTCTATCCTCCTTTGAGGG GA CCAATTGCTCATGCGG GG
258	281	308	327	3	GG TAGAAGGTGGGGCTGGGACTG GG TGAACTGTCTATCCTCCTTTGAGGG GA CCAATTGCTCATGCGGG GG
258	281	308	333	3	GG TAGAAGGTGGGGCTGGGACTG GG TGAACTGTCTATCCTCCTTTGAGGG GA CCAATTGCTCATGCGGGGGCCTC GG
258	261	265	268	2	GG T AG AA GG T GG
258	261	265	269	2	GG T AG AA GG TG GG
258	261	265	270	2	GG T AG AA GG TGG GG
258	261	265	274	2	GG T AG AA GG TGGGGCT GG
258	261	265	275	2	GG T AG AA GG TGGGGCTG GG
258	261	265	280	2	GG T AG AA GG TGGGGCTGGGACT GG
258	261	265	281	2	GG T AG AA GG TGGGGCTGGGACTG GG
258	261	268	274	2	GG T AG AAGGT GG GGCT GG
258	261	268	275	2	GG T AG AAGGT GG GGCTG GG
258	261	268	280	2	GG T AG AAGGT GG GGCTGGGACT GG
258	261	268	281	2	GG T AG AAGGT GG GGCTGGGACTG GG
258	261	269	274	2	GG T AG AAGGTG GG GCT GG
258	261	269	275	2	GG T AG AAGGTG GG GCTG GG
258	261	269	280	2	GG T AG AAGGTG GG GCTGGGACT GG
258	261	269	281	2	GG T AG AAGGTG GG GCTGGGACTG GG
258	261	270	274	2	GG T AG AAGGTGG GG CT GG
258	261	270	275	2	GG T AG AAGGTGG GG CTG GG
258	261	270	280	2	GG T AG AAGGTGG GG CTGGGACT GG
258	261	270	281	2	GG T AG AAGGTGG GG CTGGGACTG GG
258	261	274	280	2	GG T AG AAGGTGGGGCT GG GACT GG
258	261	274	281	2	GG T AG AAGGTGGGGCT GG GACTG GG
258	261	275	280	2	GG T AG AAGGTGGGGCTG GG ACT GG
258	261	275	281	2	GG T AG AAGGTGGGGCTG GG ACTG GG
258	261	280	305	2	GG T AG AAGGTGGGGCTGGGACT GG GTGAACTGTCTATCCTCCTTTGA GG
258	261	280	306	2	GG T AG AAGGTGGGGCTGGGACT GG GTGAACTGTCTATCCTCCTTTGAG GG
258	261	280	307	2	GG T AG AAGGTGGGGCTGGGACT GG GTGAACTGTCTATCCTCCTTTGAGG GG
258	261	281	305	2	GG T AG AAGGTGGGGCTGGGACTG GG TGAACTGTCTATCCTCCTTTGA GG
258	261	281	306	2	GG T AG AAGGTGGGGCTGGGACTG GG TGAACTGTCTATCCTCCTTTGAG GG
258	261	281	307	2	GG T AG AAGGTGGGGCTGGGACTG GG TGAACTGTCTATCCTCCTTTGAGG GG
258	262	265	268	2	GG TA GA A GG T GG
258	262	265	269	2	GG TA GA A GG TG GG
258	262	265	270	2	GG TA GA A GG TGG GG
258	262	265	274	2	GG TA GA A GG TGGGGCT GG
258	262	265	275	2	GG TA GA A GG TGGGGCTG GG
258	262	265	280	2	GG TA GA A GG TGGGGCTGGGACT GG
258	262	265	281	2	GG TA GA A GG TGGGGCTGGGACTG GG
258	262	268	274	2	GG TA GA AGGT GG GGCT GG
258	262	268	275	2	GG TA GA AGGT GG GGCTG GG
258	262	268	280	2	GG TA GA AGGT GG GGCTGGGACT GG
258	262	268	281	2	GG TA GA AGGT GG GGCTGGGACTG GG
258	262	269	274	2	GG TA GA AGGTG GG GCT GG
258	262	269	275	2	GG TA GA AGGTG GG GCTG GG
258	262	269	280	2	GG TA GA AGGTG GG GCTGGGACT GG
258	262	269	281	2	GG TA GA AGGTG GG GCTGGGACTG GG
258	262	270	274	2	GG TA GA AGGTGG GG CT GG
258	262	270	275	2	GG TA GA AGGTGG GG CTG GG
258	262	270	280	2	GG TA GA AGGTGG GG CTGGGACT GG
258	262	270	281	2	GG TA GA AGGTGG GG CTGGGACTG GG
258	262	274	280	2	GG TA GA AGGTGGGGCT GG GACT GG
258	262	274	281	2	GG TA GA AGGTGGGGCT GG GACTG GG
258	262	275	280	2	GG TA GA AGGTGGGGCTG GG ACT GG
258	262	275	281	2	GG TA GA AGGTGGGGCTG GG ACTG GG
258	262	280	305	2	GG TA GA AGGTGGGGCTGGGACT GG GTGAACTGTCTATCCTCCTTTGA GG
258	262	280	306	2	GG TA GA AGGTGGGGCTGGGACT GG GTGAACTGTCTATCCTCCTTTGAG GG
258	262	280	307	2	GG TA GA AGGTGGGGCTGGGACT GG GTGAACTGTCTATCCTCCTTTGAGG GG
258	262	281	305	2	GG TA GA AGGTGGGGCTGGGACTG GG TGAACTGTCTATCCTCCTTTGA GG
258	262	281	306	2	GG TA GA AGGTGGGGCTGGGACTG GG TGAACTGTCTATCCTCCTTTGAG GG
258	262	281	307	2	GG TA GA AGGTGGGGCTGGGACTG GG TGAACTGTCTATCCTCCTTTGAGG GG
258	264	268	274	2	GG TAGA AG GT GG GGCT GG
258	264	268	275	2	GG TAGA AG GT GG GGCTG GG
258	264	268	280	2	GG TAGA AG GT GG GGCTGGGACT GG
258	264	268	281	2	GG TAGA AG GT GG GGCTGGGACTG GG
258	264	269	274	2	GG TAGA AG GTG GG GCT GG
258	264	269	275	2	GG TAGA AG GTG GG GCTG GG
258	264	269	280	2	GG TAGA AG GTG GG GCTGGGACT GG
258	264	269	281	2	GG TAGA AG GTG GG GCTGGGACTG GG
258	264	270	274	2	GG TAGA AG GTGG GG CT GG
258	264	270	275	2	GG TAGA AG GTGG GG CTG GG
258	264	270	280	2	GG TAGA AG GTGG GG CTGGGACT GG
258	264	270	281	2	GG TAGA AG GTGG GG CTGGGACTG GG
258	264	274	280	2	GG TAGA AG GTGGGGCT GG GACT GG
258	264	274	281	2	GG TAGA AG GTGGGGCT GG GACTG GG
258	264	275	280	2	GG TAGA AG GTGGGGCTG GG ACT GG
258	264	275	281	2	GG TAGA AG GTGGGGCTG GG ACTG GG
258	264	280	305	2	GG TAGA AG GTGGGGCTGGGACT GG GTGAACTGTCTATCCTCCTTTGA GG
258	264	280	306	2	GG TAGA AG GTGGGGCTGGGACT GG GTGAACTGTCTATCCTCCTTTGAG GG
258	264	280	307	2	GG TAGA AG GTGGGGCTGGGACT GG GTGAACTGTCTATCCTCCTTTGAGG GG
258	264	281	305	2	GG TAGA AG GTGGGGCTGGGACTG GG TGAACTGTCTATCCTCCTTTGA GG
258	264	281	306	2	GG TAGA AG GTGGGGCTGGGACTG GG TGAACTGTCTATCCTCCTTTGAG GG
258	264	281	307	2	GG TAGA AG GTGGGGCTGGGACTG GG TGAACTGTCTATCCTCCTTTGAGG GG
258	266	269	274	2	GG TAGAAG GT G GG GCT GG
258	266	269	275	2	GG TAGAAG GT G GG GCTG GG
258	266	269	280	2	GG TAGAAG GT G GG GCTGGGACT GG
258	266	269	281	2	GG TAGAAG GT G GG GCTGGGACTG GG
258	266	270	274	2	GG TAGAAG GT GG GG CT GG
258	266	270	275	2	GG TAGAAG GT GG GG CTG GG
258	266	270	280	2	GG TAGAAG GT GG GG CTGGGACT GG
258	266	270	281	2	GG TAGAAG GT GG GG CTGGGACTG GG
258	266	274	280	2	GG TAGAAG GT GGGGCT GG GACT GG
258	266	274	281	2	GG TAGAAG GT GGGGCT GG GACTG GG
258	266	275	280	2	GG TAGAAG GT GGGGCTG GG ACT GG
258	266	275	281	2	GG TAGAAG GT GGGGCTG GG ACTG GG
258	266	280	305	2	GG TAGAAG GT GGGGCTGGGACT GG GTGAACTGTCTATCCTCCTTTGA GG
258	266	280	306	2	GG TAGAAG GT GGGGCTGGGACT GG GTGAACTGTCTATCCTCCTTTGAG GG
258	266	280	307	2	GG TAGAAG GT GGGGCTGGGACT GG GTGAACTGTCTATCCTCCTTTGAGG GG
258	266	281	305	2	GG TAGAAG GT GGGGCTGGGACTG GG TGAACTGTCTATCCTCCTTTGA GG
258	266	281	306	2	GG TAGAAG GT GGGGCTGGGACTG GG TGAACTGTCTATCCTCCTTTGAG GG
258	266	281	307	2	GG TAGAAG GT GGGGCTGGGACTG GG TGAACTGTCTATCCTCCTTTGAGG GG
258	267	270	274	2	GG TAGAAGG TG G GG CT GG
258	267	270	275	2	GG TAGAAGG TG G GG CTG GG
258	267	270	280	2	GG TAGAAGG TG G GG CTGGGACT GG
258	267	270	281	2	GG TAGAAGG TG G GG CTGGGACTG GG
258	267	274	280	2	GG TAGAAGG TG GGGCT GG GACT GG
258	267	274	281	2	GG TAGAAGG TG GGGCT GG GACTG GG
258	267	275	280	2	GG TAGAAGG TG GGGCTG GG ACT GG
258	267	275	281	2	GG TAGAAGG TG GGGCTG GG ACTG GG
258	267	280	305	2	GG TAGAAGG TG GGGCTGGGACT GG GTGAACTGTCTATCCTCCTTTGA GG
258	267	280	306	2	GG TAGAAGG TG GGGCTGGGACT GG GTGAACTGTCTATCCTCCTTTGAG GG
258	267	280	307	2	GG TAGAAGG TG GGGCTGGGACT GG GTGAACTGTCTATCCTCCTTTGAGG GG
258	267	281	305	2	GG TAGAAGG TG GGGCTGGGACTG GG TGAACTGTCTATCCTCCTTTGA GG
258	267	281	306	2	GG TAGAAGG TG GGGCTGGGACTG GG TGAACTGTCTATCCTCCTTTGAG GG
258	267	281	307	2	GG TAGAAGG TG GGGCTGGGACTG GG TGAACTGTCTATCCTCCTTTGAGG GG
258	271	274	280	2	GG TAGAAGGTGGG GC T GG GACT GG
258	271	274	281	2	GG TAGAAGGTGGG GC T GG GACTG GG
258	271	275	280	2	GG TAGAAGGTGGG GC TG GG ACT GG
258	271	275	281	2	GG TAGAAGGTGGG GC TG GG ACTG GG
258	271	280	305	2	GG TAGAAGGTGGG GC TGGGACT GG GTGAACTGTCTATCCTCCTTTGA GG
258	271	280	306	2	GG TAGAAGGTGGG GC TGGGACT GG GTGAACTGTCTATCCTCCTTTGAG GG
258	271	280	307	2	GG TAGAAGGTGGG GC TGGGACT GG GTGAACTGTCTATCCTCCTTTGAGG GG
258	271	281	305	2	GG TAGAAGGTGGG GC TGGGACTG GG TGAACTGTCTATCCTCCTTTGA GG
258	271	281	306	2	GG TAGAAGGTGGG GC TGGGACTG GG TGAACTGTCTATCCTCCTTTGAG GG
258	271	281	307	2	GG TAGAAGGTGGG GC TGGGACTG GG TGAACTGTCTATCCTCCTTTGAGG GG
258	273	280	305	2	GG TAGAAGGTGGGGC TG GGACT GG GTGAACTGTCTATCCTCCTTTGA GG
258	273	280	306	2	GG TAGAAGGTGGGGC TG GGACT GG GTGAACTGTCTATCCTCCTTTGAG GG
258	273	280	307	2	GG TAGAAGGTGGGGC TG GGACT GG GTGAACTGTCTATCCTCCTTTGAGG GG
258	273	281	305	2	GG TAGAAGGTGGGGC TG GGACTG GG TGAACTGTCTATCCTCCTTTGA GG
258	273	281	306	2	GG TAGAAGGTGGGGC TG GGACTG GG TGAACTGTCTATCCTCCTTTGAG GG
258	273	281	307	2	GG TAGAAGGTGGGGC TG GGACTG GG TGAACTGTCTATCCTCCTTTGAGG GG
258	276	280	305	2	GG TAGAAGGTGGGGCTGG GA CT GG GTGAACTGTCTATCCTCCTTTGA GG
258	276	280	306	2	GG TAGAAGGTGGGGCTGG GA CT GG GTGAACTGTCTATCCTCCTTTGAG GG
258	276	280	307	2	GG TAGAAGGTGGGGCTGG GA CT GG GTGAACTGTCTATCCTCCTTTGAGG GG
258	276	281	305	2	GG TAGAAGGTGGGGCTGG GA CTG GG TGAACTGTCTATCCTCCTTTGA GG
258	276	281	306	2	GG TAGAAGGTGGGGCTGG GA CTG GG TGAACTGTCTATCCTCCTTTGAG GG
258	276	281	307	2	GG TAGAAGGTGGGGCTGG GA CTG GG TGAACTGTCTATCCTCCTTTGAGG GG
258	279	305	324	2	GG TAGAAGGTGGGGCTGGGAC TG GGTGAACTGTCTATCCTCCTTTGA GG GGACCAATTGCTCATGC GG
258	279	305	325	2	GG TAGAAGGTGGGGCTGGGAC TG GGTGAACTGTCTATCCTCCTTTGA GG GGACCAATTGCTCATGCG GG
258	279	305	326	2	GG TAGAAGGTGGGGCTGGGAC TG GGTGAACTGTCTATCCTCCTTTGA GG GGACCAATTGCTCATGCGG GG
258	279	305	327	2	GG TAGAAGGTGGGGCTGGGAC TG GGTGAACTGTCTATCCTCCTTTGA GG GGACCAATTGCTCATGCGGG GG
258	279	306	324	2	GG TAGAAGGTGGGGCTGGGAC TG GGTGAACTGTCTATCCTCCTTTGAG GG GACCAATTGCTCATGC GG
258	279	306	325	2	GG TAGAAGGTGGGGCTGGGAC TG GGTGAACTGTCTATCCTCCTTTGAG GG GACCAATTGCTCATGCG GG
258	279	306	326	2	GG TAGAAGGTGGGGCTGGGAC TG GGTGAACTGTCTATCCTCCTTTGAG GG GACCAATTGCTCATGCGG GG
258	279	306	327	2	GG TAGAAGGTGGGGCTGGGAC TG GGTGAACTGTCTATCCTCCTTTGAG GG GACCAATTGCTCATGCGGG GG
258	279	306	333	2	GG TAGAAGGTGGGGCTGGGAC TG GGTGAACTGTCTATCCTCCTTTGAG GG GACCAATTGCTCATGCGGGGGCCTC GG
258	282	305	324	2	GG TAGAAGGTGGGGCTGGGACTGG GT GAACTGTCTATCCTCCTTTGA GG GGACCAATTGCTCATGC GG
258	282	305	325	2	GG TAGAAGGTGGGGCTGGGACTGG GT GAACTGTCTATCCTCCTTTGA GG GGACCAATTGCTCATGCG GG
258	282	305	326	2	GG TAGAAGGTGGGGCTGGGACTGG GT GAACTGTCTATCCTCCTTTGA GG GGACCAATTGCTCATGCGG GG
258	282	305	327	2	GG TAGAAGGTGGGGCTGGGACTGG GT GAACTGTCTATCCTCCTTTGA GG GGACCAATTGCTCATGCGGG GG
258	282	306	324	2	GG TAGAAGGTGGGGCTGGGACTGG GT GAACTGTCTATCCTCCTTTGAG GG GACCAATTGCTCATGC GG
258	282	306	325	2	GG TAGAAGGTGGGGCTGGGACTGG GT GAACTGTCTATCCTCCTTTGAG GG GACCAATTGCTCATGCG GG
258	282	306	326	2	GG TAGAAGGTGGGGCTGGGACTGG GT GAACTGTCTATCCTCCTTTGAG GG GACCAATTGCTCATGCGG GG
258	282	306	327	2	GG TAGAAGGTGGGGCTGGGACTGG GT GAACTGTCTATCCTCCTTTGAG GG GACCAATTGCTCATGCGGG GG
258	282	306	333	2	GG TAGAAGGTGGGGCTGGGACTGG GT GAACTGTCTATCCTCCTTTGAG GG GACCAATTGCTCATGCGGGGGCCTC GG
258	282	307	324	2	GG TAGAAGGTGGGGCTGGGACTGG GT GAACTGTCTATCCTCCTTTGAGG GG ACCAATTGCTCATGC GG
258	282	307	325	2	GG TAGAAGGTGGGGCTGGGACTGG GT GAACTGTCTATCCTCCTTTGAGG GG ACCAATTGCTCATGCG GG
258	282	307	326	2	GG TAGAAGGTGGGGCTGGGACTGG GT GAACTGTCTATCCTCCTTTGAGG GG ACCAATTGCTCATGCGG GG
258	282	307	327	2	GG TAGAAGGTGGGGCTGGGACTGG GT GAACTGTCTATCCTCCTTTGAGG GG ACCAATTGCTCATGCGGG GG
258	282	307	333	2	GG TAGAAGGTGGGGCTGGGACTGG GT GAACTGTCTATCCTCCTTTGAGG GG ACCAATTGCTCATGCGGGGGCCTC GG
258	283	305	324	2	GG TAGAAGGTGGGGCTGGGACTGGG TG AACTGTCTATCCTCCTTTGA GG GGACCAATTGCTCATGC GG
258	283	305	325	2	GG TAGAAGGTGGGGCTGGGACTGGG TG AACTGTCTATCCTCCTTTGA GG GGACCAATTGCTCATGCG GG
258	283	305	326	2	GG TAGAAGGTGGGGCTGGGACTGGG TG AACTGTCTATCCTCCTTTGA GG GGACCAATTGCTCATGCGG GG
258	283	305	327	2	GG TAGAAGGTGGGGCTGGGACTGGG TG AACTGTCTATCCTCCTTTGA GG GGACCAATTGCTCATGCGGG GG
258	283	306	324	2	GG TAGAAGGTGGGGCTGGGACTGGG TG AACTGTCTATCCTCCTTTGAG GG GACCAATTGCTCATGC GG
258	283	306	325	2	GG TAGAAGGTGGGGCTGGGACTGGG TG AACTGTCTATCCTCCTTTGAG GG GACCAATTGCTCATGCG GG
258	283	306	326	2	GG TAGAAGGTGGGGCTGGGACTGGG TG AACTGTCTATCCTCCTTTGAG GG GACCAATTGCTCATGCGG GG
258	283	306	327	2	GG TAGAAGGTGGGGCTGGGACTGGG TG AACTGTCTATCCTCCTTTGAG GG GACCAATTGCTCATGCGGG GG
258	283	306	333	2	GG TAGAAGGTGGGGCTGGGACTGGG TG AACTGTCTATCCTCCTTTGAG GG GACCAATTGCTCATGCGGGGGCCTC GG
258	283	307	324	2	GG TAGAAGGTGGGGCTGGGACTGGG TG AACTGTCTATCCTCCTTTGAGG GG ACCAATTGCTCATGC GG
258	283	307	325	2	GG TAGAAGGTGGGGCTGGGACTGGG TG AACTGTCTATCCTCCTTTGAGG GG ACCAATTGCTCATGCG GG
258	283	307	326	2	GG TAGAAGGTGGGGCTGGGACTGGG TG AACTGTCTATCCTCCTTTGAGG GG ACCAATTGCTCATGCGG GG
258	283	307	327	2	GG TAGAAGGTGGGGCTGGGACTGGG TG AACTGTCTATCCTCCTTTGAGG GG ACCAATTGCTCATGCGGG GG
258	283	307	333	2	GG TAGAAGGTGGGGCTGGGACTGGG TG AACTGTCTATCCTCCTTTGAGG GG ACCAATTGCTCATGCGGGGGCCTC GG
258	284	305	324	2	GG TAGAAGGTGGGGCTGGGACTGGGT GA ACTGTCTATCCTCCTTTGA GG GGACCAATTGCTCATGC GG
258	284	305	325	2	GG TAGAAGGTGGGGCTGGGACTGGGT GA ACTGTCTATCCTCCTTTGA GG GGACCAATTGCTCATGCG GG
258	284	305	326	2	GG TAGAAGGTGGGGCTGGGACTGGGT GA ACTGTCTATCCTCCTTTGA GG GGACCAATTGCTCATGCGG GG
258	284	305	327	2	GG TAGAAGGTGGGGCTGGGACTGGGT GA ACTGTCTATCCTCCTTTGA GG GGACCAATTGCTCATGCGGG GG
258	284	306	324	2	GG TAGAAGGTGGGGCTGGGACTGGGT GA ACTGTCTATCCTCCTTTGAG GG GACCAATTGCTCATGC GG
258	284	306	325	2	GG TAGAAGGTGGGGCTGGGACTGGGT GA ACTGTCTATCCTCCTTTGAG GG GACCAATTGCTCATGCG GG
258	284	306	326	2	GG TAGAAGGTGGGGCTGGGACTGGGT GA ACTGTCTATCCTCCTTTGAG GG GACCAATTGCTCATGCGG GG
258	284	306	327	2	GG TAGAAGGTGGGGCTGGGACTGGGT GA ACTGTCTATCCTCCTTTGAG GG GACCAATTGCTCATGCGGG GG
258	284	306	333	2	GG TAGAAGGTGGGGCTGGGACTGGGT GA ACTGTCTATCCTCCTTTGAG GG GACCAATTGCTCATGCGGGGGCCTC GG
258	284	307	324	2	GG TAGAAGGTGGGGCTGGGACTGGGT GA ACTGTCTATCCTCCTTTGAGG GG ACCAATTGCTCATGC GG
258	284	307	325	2	GG TAGAAGGTGGGGCTGGGACTGGGT GA ACTGTCTATCCTCCTTTGAGG GG ACCAATTGCTCATGCG GG
258	284	307	326	2	GG TAGAAGGTGGGGCTGGGACTGGGT GA ACTGTCTATCCTCCTTTGAGG GG ACCAATTGCTCATGCGG GG
258	284	307	327	2	GG TAGAAGGTGGGGCTGGGACTGGGT GA ACTGTCTATCCTCCTTTGAGG GG ACCAATTGCTCATGCGGG GG
258	284	307	333	2	GG TAGAAGGTGGGGCTGGGACTGGGT GA ACTGTCTATCCTCCTTTGAGG GG ACCAATTGCTCATGCGGGGGCCTC GG
258	265	268	274	0	GG TAGAA GG T GG GGCT GG
258	265	268	275	0	GG TAGAA GG T GG GGCTG GG
258	265	268	280	0	GG TAGAA GG T GG GGCTGGGACT GG
258	265	268	281	0	GG TAGAA GG T GG GGCTGGGACTG GG
258	265	269	274	0	GG TAGAA GG TG GG GCT GG
258	265	269	275	0	GG TAGAA GG TG GG GCTG GG
258	265	269	280	0	GG TAGAA GG TG GG GCTGGGACT GG
258	265	269	281	0	GG TAGAA GG TG GG GCTGGGACTG GG
258	265	270	274	0	GG TAGAA GG TGG GG CT GG
258	265	270	275	0	GG TAGAA GG TGG GG CTG GG
258	265	270	280	0	GG TAGAA GG TGG GG CTGGGACT GG
258	265	270	281	0	GG TAGAA GG TGG GG CTGGGACTG GG
258	265	274	280	0	GG TAGAA GG TGGGGCT GG GACT GG
258	265	274	281	0	GG TAGAA GG TGGGGCT GG GACTG GG
258	265	275	280	0	GG TAGAA GG TGGGGCTG GG ACT GG
258	265	275	281	0	GG TAGAA GG TGGGGCTG GG ACTG GG
258	265	280	305	0	GG TAGAA GG TGGGGCTGGGACT GG GTGAACTGTCTATCCTCCTTTGA GG
258	265	280	306	0	GG TAGAA GG TGGGGCTGGGACT GG GTGAACTGTCTATCCTCCTTTGAG GG
258	265	280	307	0	GG TAGAA GG TGGGGCTGGGACT GG GTGAACTGTCTATCCTCCTTTGAGG GG
258	265	281	305	0	GG TAGAA GG TGGGGCTGGGACTG GG TGAACTGTCTATCCTCCTTTGA GG
258	265	281	306	0	GG TAGAA GG TGGGGCTGGGACTG GG TGAACTGTCTATCCTCCTTTGAG GG
258	265	281	307	0	GG TAGAA GG TGGGGCTGGGACTG GG TGAACTGTCTATCCTCCTTTGAGG GG
258	268	274	280	0	GG TAGAAGGT GG GGCT GG GACT GG
258	268	274	281	0	GG TAGAAGGT GG GGCT GG GACTG GG
258	268	275	280	0	GG TAGAAGGT GG GGCTG GG ACT GG
258	268	275	281	0	GG TAGAAGGT GG GGCTG GG ACTG GG
258	268	280	305	0	GG TAGAAGGT GG GGCTGGGACT GG GTGAACTGTCTATCCTCCTTTGA GG
258	268	280	306	0	GG TAGAAGGT GG GGCTGGGACT GG GTGAACTGTCTATCCTCCTTTGAG GG
258	268	280	307	0	GG TAGAAGGT GG GGCTGGGACT GG GTGAACTGTCTATCCTCCTTTGAGG GG
258	268	281	305	0	GG TAGAAGGT GG GGCTGGGACTG GG TGAACTGTCTATCCTCCTTTGA GG
258	268	281	306	0	GG TAGAAGGT GG GGCTGGGACTG GG TGAACTGTCTATCCTCCTTTGAG GG
258	268	281	307	0	GG TAGAAGGT GG GGCTGGGACTG GG TGAACTGTCTATCCTCCTTTGAGG GG
258	269	274	280	0	GG TAGAAGGTG GG GCT GG GACT GG
258	269	274	281	0	GG TAGAAGGTG GG GCT GG GACTG GG
258	269	275	280	0	GG TAGAAGGTG GG GCTG GG ACT GG
258	269	275	281	0	GG TAGAAGGTG GG GCTG GG ACTG GG
258	269	280	305	0	GG TAGAAGGTG GG GCTGGGACT GG GTGAACTGTCTATCCTCCTTTGA GG
258	269	280	306	0	GG TAGAAGGTG GG GCTGGGACT GG GTGAACTGTCTATCCTCCTTTGAG GG
258	269	280	307	0	GG TAGAAGGTG GG GCTGGGACT GG GTGAACTGTCTATCCTCCTTTGAGG GG
258	269	281	305	0	GG TAGAAGGTG GG GCTGGGACTG GG TGAACTGTCTATCCTCCTTTGA GG
258	269	281	306	0	GG TAGAAGGTG GG GCTGGGACTG GG TGAACTGTCTATCCTCCTTTGAG GG
258	269	281	307	0	GG TAGAAGGTG GG GCTGGGACTG GG TGAACTGTCTATCCTCCTTTGAGG GG
258	270	274	280	0	GG TAGAAGGTGG GG CT GG GACT GG
258	270	274	281	0	GG TAGAAGGTGG GG CT GG GACTG GG
258	270	275	280	0	GG TAGAAGGTGG GG CTG GG ACT GG
258	270	275	281	0	GG TAGAAGGTGG GG CTG GG ACTG GG
258	270	280	305	0	GG TAGAAGGTGG GG CTGGGACT GG GTGAACTGTCTATCCTCCTTTGA GG
258	270	280	306	0	GG TAGAAGGTGG GG CTGGGACT GG GTGAACTGTCTATCCTCCTTTGAG GG
258	270	280	307	0	GG TAGAAGGTGG GG CTGGGACT GG GTGAACTGTCTATCCTCCTTTGAGG GG
258	270	281	305	0	GG TAGAAGGTGG GG CTGGGACTG GG TGAACTGTCTATCCTCCTTTGA GG
258	270	281	306	0	GG TAGAAGGTGG GG CTGGGACTG GG TGAACTGTCTATCCTCCTTTGAG GG
258	270	281	307	0	GG TAGAAGGTGG GG CTGGGACTG GG TGAACTGTCTATCCTCCTTTGAGG GG
258	274	280	305	0	GG TAGAAGGTGGGGCT GG GACT GG GTGAACTGTCTATCCTCCTTTGA GG
258	274	280	306	0	GG TAGAAGGTGGGGCT GG GACT GG GTGAACTGTCTATCCTCCTTTGAG GG
258	274	280	307	0	GG TAGAAGGTGGGGCT GG GACT GG GTGAACTGTCTATCCTCCTTTGAGG GG
258	274	281	305	0	GG TAGAAGGTGGGGCT GG GACTG GG TGAACTGTCTATCCTCCTTTGA GG
258	274	281	306	0	GG TAGAAGGTGGGGCT GG GACTG GG TGAACTGTCTATCCTCCTTTGAG GG
258	274	281	307	0	GG TAGAAGGTGGGGCT GG GACTG GG TGAACTGTCTATCCTCCTTTGAGG GG
258	275	280	305	0	GG TAGAAGGTGGGGCTG GG ACT GG GTGAACTGTCTATCCTCCTTTGA GG
258	275	280	306	0	GG TAGAAGGTGGGGCTG GG ACT GG GTGAACTGTCTATCCTCCTTTGAG GG
258	275	280	307	0	GG TAGAAGGTGGGGCTG GG ACT GG GTGAACTGTCTATCCTCCTTTGAGG GG
258	275	281	305	0	GG TAGAAGGTGGGGCTG GG ACTG GG TGAACTGTCTATCCTCCTTTGA GG
258	275	281	306	0	GG TAGAAGGTGGGGCTG GG ACTG GG TGAACTGTCTATCCTCCTTTGAG GG
258	275	281	307	0	GG TAGAAGGTGGGGCTG GG ACTG GG TGAACTGTCTATCCTCCTTTGAGG GG
258	280	305	324	0	GG TAGAAGGTGGGGCTGGGACT GG GTGAACTGTCTATCCTCCTTTGA GG GGACCAATTGCTCATGC GG
258	280	305	325	0	GG TAGAAGGTGGGGCTGGGACT GG GTGAACTGTCTATCCTCCTTTGA GG GGACCAATTGCTCATGCG GG
258	280	305	326	0	GG TAGAAGGTGGGGCTGGGACT GG GTGAACTGTCTATCCTCCTTTGA GG GGACCAATTGCTCATGCGG GG
258	280	305	327	0	GG TAGAAGGTGGGGCTGGGACT GG GTGAACTGTCTATCCTCCTTTGA GG GGACCAATTGCTCATGCGGG GG
258	280	306	324	0	GG TAGAAGGTGGGGCTGGGACT GG GTGAACTGTCTATCCTCCTTTGAG GG GACCAATTGCTCATGC GG
258	280	306	325	0	GG TAGAAGGTGGGGCTGGGACT GG GTGAACTGTCTATCCTCCTTTGAG GG GACCAATTGCTCATGCG GG
258	280	306	326	0	GG TAGAAGGTGGGGCTGGGACT GG GTGAACTGTCTATCCTCCTTTGAG GG GACCAATTGCTCATGCGG GG
258	280	306	327	0	GG TAGAAGGTGGGGCTGGGACT GG GTGAACTGTCTATCCTCCTTTGAG GG GACCAATTGCTCATGCGGG GG
258	280	306	333	0	GG TAGAAGGTGGGGCTGGGACT GG GTGAACTGTCTATCCTCCTTTGAG GG GACCAATTGCTCATGCGGGGGCCTC GG
258	280	307	324	0	GG TAGAAGGTGGGGCTGGGACT GG GTGAACTGTCTATCCTCCTTTGAGG GG ACCAATTGCTCATGC GG
258	280	307	325	0	GG TAGAAGGTGGGGCTGGGACT GG GTGAACTGTCTATCCTCCTTTGAGG GG ACCAATTGCTCATGCG GG
258	280	307	326	0	GG TAGAAGGTGGGGCTGGGACT GG GTGAACTGTCTATCCTCCTTTGAGG GG ACCAATTGCTCATGCGG GG
258	280	307	327	0	GG TAGAAGGTGGGGCTGGGACT GG GTGAACTGTCTATCCTCCTTTGAGG GG ACCAATTGCTCATGCGGG GG
258	280	307	333	0	GG TAGAAGGTGGGGCTGGGACT GG GTGAACTGTCTATCCTCCTTTGAGG GG ACCAATTGCTCATGCGGGGGCCTC GG
258	281	305	324	0	GG TAGAAGGTGGGGCTGGGACTG GG TGAACTGTCTATCCTCCTTTGA GG GGACCAATTGCTCATGC GG
258	281	305	325	0	GG TAGAAGGTGGGGCTGGGACTG GG TGAACTGTCTATCCTCCTTTGA GG GGACCAATTGCTCATGCG GG
258	281	305	326	0	GG TAGAAGGTGGGGCTGGGACTG GG TGAACTGTCTATCCTCCTTTGA GG GGACCAATTGCTCATGCGG GG
258	281	305	327	0	GG TAGAAGGTGGGGCTGGGACTG GG TGAACTGTCTATCCTCCTTTGA GG GGACCAATTGCTCATGCGGG GG
258	281	306	324	0	GG TAGAAGGTGGGGCTGGGACTG GG TGAACTGTCTATCCTCCTTTGAG GG GACCAATTGCTCATGC GG
258	281	306	325	0	GG TAGAAGGTGGGGCTGGGACTG GG TGAACTGTCTATCCTCCTTTGAG GG GACCAATTGCTCATGCG GG
258	281	306	326	0	GG TAGAAGGTGGGGCTGGGACTG GG TGAACTGTCTATCCTCCTTTGAG GG GACCAATTGCTCATGCGG GG
258	281	306	327	0	GG TAGAAGGTGGGGCTGGGACTG GG TGAACTGTCTATCCTCCTTTGAG GG GACCAATTGCTCATGCGGG GG
258	281	306	333	0	GG TAGAAGGTGGGGCTGGGACTG GG TGAACTGTCTATCCTCCTTTGAG GG GACCAATTGCTCATGCGGGGGCCTC GG
258	281	307	324	0	GG TAGAAGGTGGGGCTGGGACTG GG TGAACTGTCTATCCTCCTTTGAGG GG ACCAATTGCTCATGC GG
258	281	307	325	0	GG TAGAAGGTGGGGCTGGGACTG GG TGAACTGTCTATCCTCCTTTGAGG GG ACCAATTGCTCATGCG GG
258	281	307	326	0	GG TAGAAGGTGGGGCTGGGACTG GG TGAACTGTCTATCCTCCTTTGAGG GG ACCAATTGCTCATGCGG GG
258	281	307	327	0	GG TAGAAGGTGGGGCTGGGACTG GG TGAACTGTCTATCCTCCTTTGAGG GG ACCAATTGCTCATGCGGG GG
258	281	307	333	0	GG TAGAAGGTGGGGCTGGGACTG GG TGAACTGTCTATCCTCCTTTGAGG GG ACCAATTGCTCATGCGGGGGCCTC GG
259	265	268	274	1	GT AGAA GG T GG GGCT GG
259	265	268	275	1	GT AGAA GG T GG GGCTG GG
259	265	268	280	1	GT AGAA GG T GG GGCTGGGACT GG
259	265	268	281	1	GT AGAA GG T GG GGCTGGGACTG GG
259	265	269	274	1	GT AGAA GG TG GG GCT GG
259	265	269	275	1	GT AGAA GG TG GG GCTG GG
259	265	269	280	1	GT AGAA GG TG GG GCTGGGACT GG
259	265	269	281	1	GT AGAA GG TG GG GCTGGGACTG GG
259	265	270	274	1	GT AGAA GG TGG GG CT GG
259	265	270	275	1	GT AGAA GG TGG GG CTG GG
259	265	270	280	1	GT AGAA GG TGG GG CTGGGACT GG
259	265	270	281	1	GT AGAA GG TGG GG CTGGGACTG GG
259	265	274	280	1	GT AGAA GG TGGGGCT GG GACT GG
259	265	274	281	1	GT AGAA GG TGGGGCT GG GACTG GG
259	265	275	280	1	GT AGAA GG TGGGGCTG GG ACT GG
259	265	275	281	1	GT AGAA GG TGGGGCTG GG ACTG GG
259	265	280	305	1	GT AGAA GG TGGGGCTGGGACT GG GTGAACTGTCTATCCTCCTTTGA GG
259	265	280	306	1	GT AGAA GG TGGGGCTGGGACT GG GTGAACTGTCTATCCTCCTTTGAG GG
259	265	280	307	1	GT AGAA GG TGGGGCTGGGACT GG GTGAACTGTCTATCCTCCTTTGAGG GG
259	265	281	305	1	GT AGAA GG TGGGGCTGGGACTG GG TGAACTGTCTATCCTCCTTTGA GG
259	265	281	306	1	GT AGAA GG TGGGGCTGGGACTG GG TGAACTGTCTATCCTCCTTTGAG GG
259	265	281	307	1	GT AGAA GG TGGGGCTGGGACTG GG TGAACTGTCTATCCTCCTTTGAGG GG
259	268	274	280	1	GT AGAAGGT GG GGCT GG GACT GG
259	268	274	281	1	GT AGAAGGT GG GGCT GG GACTG GG
259	268	275	280	1	GT AGAAGGT GG GGCTG GG ACT GG
259	268	275	281	1	GT AGAAGGT GG GGCTG GG ACTG GG
259	268	280	305	1	GT AGAAGGT GG GGCTGGGACT GG GTGAACTGTCTATCCTCCTTTGA GG
259	268	280	306	1	GT AGAAGGT GG GGCTGGGACT GG GTGAACTGTCTATCCTCCTTTGAG GG
259	268	280	307	1	GT AGAAGGT GG GGCTGGGACT GG GTGAACTGTCTATCCTCCTTTGAGG GG
259	268	281	305	1	GT AGAAGGT GG GGCTGGGACTG GG TGAACTGTCTATCCTCCTTTGA GG
259	268	281	306	1	GT AGAAGGT GG GGCTGGGACTG GG TGAACTGTCTATCCTCCTTTGAG GG
259	268	281	307	1	GT AGAAGGT GG GGCTGGGACTG GG TGAACTGTCTATCCTCCTTTGAGG GG
259	269	274	280	1	GT AGAAGGTG GG GCT GG GACT GG
259	269	274	281	1	GT AGAAGGTG GG GCT GG GACTG GG
259	269	275	280	1	GT AGAAGGTG GG GCTG GG ACT GG
259	269	275	281	1	GT AGAAGGTG GG GCTG GG ACTG GG
259	269	280	305	1	GT AGAAGGTG GG GCTGGGACT GG GTGAACTGTCTATCCTCCTTTGA GG
259	269	280	306	1	GT AGAAGGTG GG GCTGGGACT GG GTGAACTGTCTATCCTCCTTTGAG GG
259	269	280	307	1	GT AGAAGGTG GG GCTGGGACT GG GTGAACTGTCTATCCTCCTTTGAGG GG
259	269	281	305	1	GT AGAAGGTG GG GCTGGGACTG GG TGAACTGTCTATCCTCCTTTGA GG
259	269	281	306	1	GT AGAAGGTG GG GCTGGGACTG GG TGAACTGTCTATCCTCCTTTGAG GG
259	269	281	307	1	GT AGAAGGTG GG GCTGGGACTG GG TGAACTGTCTATCCTCCTTTGAGG GG
259	270	274	280	1	GT AGAAGGTGG GG CT GG GACT GG
259	270	274	281	1	GT AGAAGGTGG GG CT GG GACTG GG
259	270	275	280	1	GT AGAAGGTGG GG CTG GG ACT GG
259	270	275	281	1	GT AGAAGGTGG GG CTG GG ACTG GG
259	270	280	305	1	GT AGAAGGTGG GG CTGGGACT GG GTGAACTGTCTATCCTCCTTTGA GG
259	270	280	306	1	GT AGAAGGTGG GG CTGGGACT GG GTGAACTGTCTATCCTCCTTTGAG GG
259	270	280	307	1	GT AGAAGGTGG GG CTGGGACT GG GTGAACTGTCTATCCTCCTTTGAGG GG
259	270	281	305	1	GT AGAAGGTGG GG CTGGGACTG GG TGAACTGTCTATCCTCCTTTGA GG
259	270	281	306	1	GT AGAAGGTGG GG CTGGGACTG GG TGAACTGTCTATCCTCCTTTGAG GG
259	270	281	307	1	GT AGAAGGTGG GG CTGGGACTG GG TGAACTGTCTATCCTCCTTTGAGG GG
259	274	280	305	1	GT AGAAGGTGGGGCT GG GACT GG GTGAACTGTCTATCCTCCTTTGA GG
259	274	280	306	1	GT AGAAGGTGGGGCT GG GACT GG GTGAACTGTCTATCCTCCTTTGAG GG
259	274	280	307	1	GT AGAAGGTGGGGCT GG GACT GG GTGAACTGTCTATCCTCCTTTGAGG GG
259	274	281	305	1	GT AGAAGGTGGGGCT GG GACTG GG TGAACTGTCTATCCTCCTTTGA GG
259	274	281	306	1	GT AGAAGGTGGGGCT GG GACTG GG TGAACTGTCTATCCTCCTTTGAG GG
259	274	281	307	1	GT AGAAGGTGGGGCT GG GACTG GG TGAACTGTCTATCCTCCTTTGAGG GG
259	275	280	305	1	GT AGAAGGTGGGGCTG GG ACT GG GTGAACTGTCTATCCTCCTTTGA GG
259	275	280	306	1	GT AGAAGGTGGGGCTG GG ACT GG GTGAACTGTCTATCCTCCTTTGAG GG
259	275	280	307	1	GT AGAAGGTGGGGCTG GG ACT GG GTGAACTGTCTATCCTCCTTTGAGG GG
259	275	281	305	1	GT AGAAGGTGGGGCTG GG ACTG GG TGAACTGTCTATCCTCCTTTGA GG
259	275	281	306	1	GT AGAAGGTGGGGCTG GG ACTG GG TGAACTGTCTATCCTCCTTTGAG GG
259	275	281	307	1	GT AGAAGGTGGGGCTG GG ACTG GG TGAACTGTCTATCCTCCTTTGAGG GG
259	280	305	324	1	GT AGAAGGTGGGGCTGGGACT GG GTGAACTGTCTATCCTCCTTTGA GG GGACCAATTGCTCATGC GG
259	280	305	325	1	GT AGAAGGTGGGGCTGGGACT GG GTGAACTGTCTATCCTCCTTTGA GG GGACCAATTGCTCATGCG GG
259	280	305	326	1	GT AGAAGGTGGGGCTGGGACT GG GTGAACTGTCTATCCTCCTTTGA GG GGACCAATTGCTCATGCGG GG
259	280	305	327	1	GT AGAAGGTGGGGCTGGGACT GG GTGAACTGTCTATCCTCCTTTGA GG GGACCAATTGCTCATGCGGG GG
259	280	306	324	1	GT AGAAGGTGGGGCTGGGACT GG GTGAACTGTCTATCCTCCTTTGAG GG GACCAATTGCTCATGC GG
259	280	306	325	1	GT AGAAGGTGGGGCTGGGACT GG GTGAACTGTCTATCCTCCTTTGAG GG GACCAATTGCTCATGCG GG
259	280	306	326	1	GT AGAAGGTGGGGCTGGGACT GG GTGAACTGTCTATCCTCCTTTGAG GG GACCAATTGCTCATGCGG GG
259	280	306	327	1	GT AGAAGGTGGGGCTGGGACT GG GTGAACTGTCTATCCTCCTTTGAG GG GACCAATTGCTCATGCGGG GG
259	280	306	333	1	GT AGAAGGTGGGGCTGGGACT GG GTGAACTGTCTATCCTCCTTTGAG GG GACCAATTGCTCATGCGGGGGCCTC GG
259	280	307	324	1	GT AGAAGGTGGGGCTGGGACT GG GTGAACTGTCTATCCTCCTTTGAGG GG ACCAATTGCTCATGC GG
259	280	307	325	1	GT AGAAGGTGGGGCTGGGACT GG GTGAACTGTCTATCCTCCTTTGAGG GG ACCAATTGCTCATGCG GG
259	280	307	326	1	GT AGAAGGTGGGGCTGGGACT GG GTGAACTGTCTATCCTCCTTTGAGG GG ACCAATTGCTCATGCGG GG
259	280	307	327	1	GT AGAAGGTGGGGCTGGGACT GG GTGAACTGTCTATCCTCCTTTGAGG GG ACCAATTGCTCATGCGGG GG
259	280	307	333	1	GT AGAAGGTGGGGCTGGGACT GG GTGAACTGTCTATCCTCCTTTGAGG GG ACCAATTGCTCATGCGGGGGCCTC GG
259	281	305	324	1	GT AGAAGGTGGGGCTGGGACTG GG TGAACTGTCTATCCTCCTTTGA GG GGACCAATTGCTCATGC GG
259	281	305	325	1	GT AGAAGGTGGGGCTGGGACTG GG TGAACTGTCTATCCTCCTTTGA GG GGACCAATTGCTCATGCG GG
259	281	305	326	1	GT AGAAGGTGGGGCTGGGACTG GG TGAACTGTCTATCCTCCTTTGA GG GGACCAATTGCTCATGCGG GG
259	281	305	327	1	GT AGAAGGTGGGGCTGGGACTG GG TGAACTGTCTATCCTCCTTTGA GG GGACCAATTGCTCATGCGGG GG
259	281	306	324	1	GT AGAAGGTGGGGCTGGGACTG GG TGAACTGTCTATCCTCCTTTGAG GG GACCAATTGCTCATGC GG
259	281	306	325	1	GT AGAAGGTGGGGCTGGGACTG GG TGAACTGTCTATCCTCCTTTGAG GG GACCAATTGCTCATGCG GG
259	281	306	326	1	GT AGAAGGTGGGGCTGGGACTG GG TGAACTGTCTATCCTCCTTTGAG GG GACCAATTGCTCATGCGG GG
259	281	306	327	1	GT AGAAGGTGGGGCTGGGACTG GG TGAACTGTCTATCCTCCTTTGAG GG GACCAATTGCTCATGCGGG GG
259	281	306	333	1	GT AGAAGGTGGGGCTGGGACTG GG TGAACTGTCTATCCTCCTTTGAG GG GACCAATTGCTCATGCGGGGGCCTC GG
259	281	307	324	1	GT AGAAGGTGGGGCTGGGACTG GG TGAACTGTCTATCCTCCTTTGAGG GG ACCAATTGCTCATGC GG
259	281	307	325	1	GT AGAAGGTGGGGCTGGGACTG GG TGAACTGTCTATCCTCCTTTGAGG GG ACCAATTGCTCATGCG GG
259	281	307	326	1	GT AGAAGGTGGGGCTGGGACTG GG TGAACTGTCTATCCTCCTTTGAGG GG ACCAATTGCTCATGCGG GG
259	281	307	327	1	GT AGAAGGTGGGGCTGGGACTG GG TGAACTGTCTATCCTCCTTTGAGG GG ACCAATTGCTCATGCGGG GG
259	281	307	333	1	GT AGAAGGTGGGGCTGGGACTG GG TGAACTGTCTATCCTCCTTTGAGG GG ACCAATTGCTCATGCGGGGGCCTC GG
261	265	268	274	1	AG AA GG T GG GGCT GG
261	265	268	275	1	AG AA GG T GG GGCTG GG
261	265	268	280	1	AG AA GG T GG GGCTGGGACT GG
261	265	268	281	1	AG AA GG T GG GGCTGGGACTG GG
261	265	269	274	1	AG AA GG TG GG GCT GG
261	265	269	275	1	AG AA GG TG GG GCTG GG
261	265	269	280	1	AG AA GG TG GG GCTGGGACT GG
261	265	269	281	1	AG AA GG TG GG GCTGGGACTG GG
261	265	270	274	1	AG AA GG TGG GG CT GG
261	265	270	275	1	AG AA GG TGG GG CTG GG
261	265	270	280	1	AG AA GG TGG GG CTGGGACT GG
261	265	270	281	1	AG AA GG TGG GG CTGGGACTG GG
261	265	274	280	1	AG AA GG TGGGGCT GG GACT GG
261	265	274	281	1	AG AA GG TGGGGCT GG GACTG GG
261	265	275	280	1	AG AA GG TGGGGCTG GG ACT GG
261	265	275	281	1	AG AA GG TGGGGCTG GG ACTG GG
261	265	280	305	1	AG AA GG TGGGGCTGGGACT GG GTGAACTGTCTATCCTCCTTTGA GG
261	265	280	306	1	AG AA GG TGGGGCTGGGACT GG GTGAACTGTCTATCCTCCTTTGAG GG
261	265	280	307	1	AG AA GG TGGGGCTGGGACT GG GTGAACTGTCTATCCTCCTTTGAGG GG
261	265	281	305	1	AG AA GG TGGGGCTGGGACTG GG TGAACTGTCTATCCTCCTTTGA GG
261	265	281	306	1	AG AA GG TGGGGCTGGGACTG GG TGAACTGTCTATCCTCCTTTGAG GG
261	265	281	307	1	AG AA GG TGGGGCTGGGACTG GG TGAACTGTCTATCCTCCTTTGAGG GG
261	268	274	280	1	AG AAGGT GG GGCT GG GACT GG
261	268	274	281	1	AG AAGGT GG GGCT GG GACTG GG
261	268	275	280	1	AG AAGGT GG GGCTG GG ACT GG
261	268	275	281	1	AG AAGGT GG GGCTG GG ACTG GG
261	268	280	305	1	AG AAGGT GG GGCTGGGACT GG GTGAACTGTCTATCCTCCTTTGA GG
261	268	280	306	1	AG AAGGT GG GGCTGGGACT GG GTGAACTGTCTATCCTCCTTTGAG GG
261	268	280	307	1	AG AAGGT GG GGCTGGGACT GG GTGAACTGTCTATCCTCCTTTGAGG GG
261	268	281	305	1	AG AAGGT GG GGCTGGGACTG GG TGAACTGTCTATCCTCCTTTGA GG
261	268	281	306	1	AG AAGGT GG GGCTGGGACTG GG TGAACTGTCTATCCTCCTTTGAG GG
261	268	281	307	1	AG AAGGT GG GGCTGGGACTG GG TGAACTGTCTATCCTCCTTTGAGG GG
261	269	274	280	1	AG AAGGTG GG GCT GG GACT GG
261	269	274	281	1	AG AAGGTG GG GCT GG GACTG GG
261	269	275	280	1	AG AAGGTG GG GCTG GG ACT GG
261	269	275	281	1	AG AAGGTG GG GCTG GG ACTG GG
261	269	280	305	1	AG AAGGTG GG GCTGGGACT GG GTGAACTGTCTATCCTCCTTTGA GG
261	269	280	306	1	AG AAGGTG GG GCTGGGACT GG GTGAACTGTCTATCCTCCTTTGAG GG
261	269	280	307	1	AG AAGGTG GG GCTGGGACT GG GTGAACTGTCTATCCTCCTTTGAGG GG
261	269	281	305	1	AG AAGGTG GG GCTGGGACTG GG TGAACTGTCTATCCTCCTTTGA GG
261	269	281	306	1	AG AAGGTG GG GCTGGGACTG GG TGAACTGTCTATCCTCCTTTGAG GG
261	269	281	307	1	AG AAGGTG GG GCTGGGACTG GG TGAACTGTCTATCCTCCTTTGAGG GG
261	270	274	280	1	AG AAGGTGG GG CT GG GACT GG
261	270	274	281	1	AG AAGGTGG GG CT GG GACTG GG
261	270	275	280	1	AG AAGGTGG GG CTG GG ACT GG
261	270	275	281	1	AG AAGGTGG GG CTG GG ACTG GG
261	270	280	305	1	AG AAGGTGG GG CTGGGACT GG GTGAACTGTCTATCCTCCTTTGA GG
261	270	280	306	1	AG AAGGTGG GG CTGGGACT GG GTGAACTGTCTATCCTCCTTTGAG GG
261	270	280	307	1	AG AAGGTGG GG CTGGGACT GG GTGAACTGTCTATCCTCCTTTGAGG GG
261	270	281	305	1	AG AAGGTGG GG CTGGGACTG GG TGAACTGTCTATCCTCCTTTGA GG
261	270	281	306	1	AG AAGGTGG GG CTGGGACTG GG TGAACTGTCTATCCTCCTTTGAG GG
261	270	281	307	1	AG AAGGTGG GG CTGGGACTG GG TGAACTGTCTATCCTCCTTTGAGG GG
261	274	280	305	1	AG AAGGTGGGGCT GG GACT GG GTGAACTGTCTATCCTCCTTTGA GG
261	274	280	306	1	AG AAGGTGGGGCT GG GACT GG GTGAACTGTCTATCCTCCTTTGAG GG
261	274	280	307	1	AG AAGGTGGGGCT GG GACT GG GTGAACTGTCTATCCTCCTTTGAGG GG
261	274	281	305	1	AG AAGGTGGGGCT GG GACTG GG TGAACTGTCTATCCTCCTTTGA GG
261	274	281	306	1	AG AAGGTGGGGCT GG GACTG GG TGAACTGTCTATCCTCCTTTGAG GG
261	274	281	307	1	AG AAGGTGGGGCT GG GACTG GG TGAACTGTCTATCCTCCTTTGAGG GG
261	275	280	305	1	AG AAGGTGGGGCTG GG ACT GG GTGAACTGTCTATCCTCCTTTGA GG
261	275	280	306	1	AG AAGGTGGGGCTG GG ACT GG GTGAACTGTCTATCCTCCTTTGAG GG
261	275	280	307	1	AG AAGGTGGGGCTG GG ACT GG GTGAACTGTCTATCCTCCTTTGAGG GG
261	275	281	305	1	AG AAGGTGGGGCTG GG ACTG GG TGAACTGTCTATCCTCCTTTGA GG
261	275	281	306	1	AG AAGGTGGGGCTG GG ACTG GG TGAACTGTCTATCCTCCTTTGAG GG
261	275	281	307	1	AG AAGGTGGGGCTG GG ACTG GG TGAACTGTCTATCCTCCTTTGAGG GG
261	280	305	324	1	AG AAGGTGGGGCTGGGACT GG GTGAACTGTCTATCCTCCTTTGA GG GGACCAATTGCTCATGC GG
261	280	305	325	1	AG AAGGTGGGGCTGGGACT GG GTGAACTGTCTATCCTCCTTTGA GG GGACCAATTGCTCATGCG GG
261	280	305	326	1	AG AAGGTGGGGCTGGGACT GG GTGAACTGTCTATCCTCCTTTGA GG GGACCAATTGCTCATGCGG GG
261	280	305	327	1	AG AAGGTGGGGCTGGGACT GG GTGAACTGTCTATCCTCCTTTGA GG GGACCAATTGCTCATGCGGG GG
261	280	306	324	1	AG AAGGTGGGGCTGGGACT GG GTGAACTGTCTATCCTCCTTTGAG GG GACCAATTGCTCATGC GG
261	280	306	325	1	AG AAGGTGGGGCTGGGACT GG GTGAACTGTCTATCCTCCTTTGAG GG GACCAATTGCTCATGCG GG
261	280	306	326	1	AG AAGGTGGGGCTGGGACT GG GTGAACTGTCTATCCTCCTTTGAG GG GACCAATTGCTCATGCGG GG
261	280	306	327	1	AG AAGGTGGGGCTGGGACT GG GTGAACTGTCTATCCTCCTTTGAG GG GACCAATTGCTCATGCGGG GG
261	280	306	333	1	AG AAGGTGGGGCTGGGACT GG GTGAACTGTCTATCCTCCTTTGAG GG GACCAATTGCTCATGCGGGGGCCTC GG
261	280	307	324	1	AG AAGGTGGGGCTGGGACT GG GTGAACTGTCTATCCTCCTTTGAGG GG ACCAATTGCTCATGC GG
261	280	307	325	1	AG AAGGTGGGGCTGGGACT GG GTGAACTGTCTATCCTCCTTTGAGG GG ACCAATTGCTCATGCG GG
261	280	307	326	1	AG AAGGTGGGGCTGGGACT GG GTGAACTGTCTATCCTCCTTTGAGG GG ACCAATTGCTCATGCGG GG
261	280	307	327	1	AG AAGGTGGGGCTGGGACT GG GTGAACTGTCTATCCTCCTTTGAGG GG ACCAATTGCTCATGCGGG GG
261	280	307	333	1	AG AAGGTGGGGCTGGGACT GG GTGAACTGTCTATCCTCCTTTGAGG GG ACCAATTGCTCATGCGGGGGCCTC GG
261	281	305	324	1	AG AAGGTGGGGCTGGGACTG GG TGAACTGTCTATCCTCCTTTGA GG GGACCAATTGCTCATGC GG
261	281	305	325	1	AG AAGGTGGGGCTGGGACTG GG TGAACTGTCTATCCTCCTTTGA GG GGACCAATTGCTCATGCG GG
261	281	305	326	1	AG AAGGTGGGGCTGGGACTG GG TGAACTGTCTATCCTCCTTTGA GG GGACCAATTGCTCATGCGG GG
261	281	305	327	1	AG AAGGTGGGGCTGGGACTG GG TGAACTGTCTATCCTCCTTTGA GG GGACCAATTGCTCATGCGGG GG
261	281	306	324	1	AG AAGGTGGGGCTGGGACTG GG TGAACTGTCTATCCTCCTTTGAG GG GACCAATTGCTCATGC GG
261	281	306	325	1	AG AAGGTGGGGCTGGGACTG GG TGAACTGTCTATCCTCCTTTGAG GG GACCAATTGCTCATGCG GG
[truncated: 3,515 more rows]
